# Supplementary material for: Inhibition of osteosarcoma by European Mistletoe derived val-miR218
Source: Extracell Vesicles Circ Nucl Acids. 2023 Jul 3;4(3):306–22. doi: 10.20517/evcna.2023.15 (PMC11651123; doi:10.20517/evcna.2023.15)
Supplement: Supplementary file 1 [file evcna-4-3-306-SupplementaryMaterials1.zip]

Archive with 4 entries (3 files):
- 202315-SupplementaryMaterials1/
- 202315-SupplementaryMaterials1/Supplementary Table 1.xlsx
- 202315-SupplementaryMaterials1/Supplementary Table 2.xlsx
- 202315-SupplementaryMaterials1/Supplementary Table 3.xlsx
