# Supplementary material for: Inhibition of osteosarcoma by European Mistletoe derived val-miR218
Source: Extracell Vesicles Circ Nucl Acids. 2023 Jul 3;4(3):306–22. doi: 10.20517/evcna.2023.15 (PMC11651123; doi:10.20517/evcna.2023.15)
Supplement: Supplementary file 1 [file evcna-4-3-306-SupplementaryMaterials1.zip › 202315-SupplementaryMaterials1/Supplementary Table 1.xlsx]

## Sheet: pulldown-enriched
Genes assciated with biotinylated val-miR218
Gene	miR_pd.value	Ctr_pd.value	log2foldchange	pvalue	gene_name	gene_description
ENSG00000274276	8.50151	0.0979812	6.43907	7.27361e-54	CBSL	cystathionine-beta-synthase like [Source:HGNC Symbol;Acc:HGNC:51829]
ENSG00000258240	0.655716	0.0195736	5.06608	0.000233371	RP1-46F2.3	-
ENSG00000227588	0.821862	0.0265117	4.95418	0.00278754	CNTN4-AS2	CNTN4 antisense RNA 2 [Source:HGNC Symbol;Acc:HGNC:39986]
ENSG00000113303	0.218816	0.00767775	4.83288	0.00083902	BTNL8	butyrophilin like 8 [Source:HGNC Symbol;Acc:HGNC:26131]
ENSG00000196664	0.1106	0.00425385	4.70043	0.00135895	TLR7	toll like receptor 7 [Source:HGNC Symbol;Acc:HGNC:15631]
ENSG00000233015	0.371608	0.0145729	4.67242	0.00155209	SLC25A6P1	solute carrier family 25 member 6 pseudogene 1 [Source:HGNC Symbol;Acc:HGNC:16554]
ENSG00000219992	0.660542	0.0259036	4.67242	0.00160947	RP11-420L9.2	FUN14 domain containing 1 (FUNDC1) pseudogene
ENSG00000259257	0.451759	0.0180704	4.64385	0.00177684	RP11-616M17.1	Coiled-coil domain-containing protein 117 (CC117) pseudogene
ENSG00000261604	0.199929	0.00816038	4.6147	0.00203919	CTD-2636A23.2	novel transcript, antisense to HMGCS1
ENSG00000237299	0.695931	0.0298256	4.54431	0.000352006	LA16c-60G3.6	male sterility domain containing 1 (MLSTD1) pseudogene
ENSG00000225670	0.136983	0.00613358	4.48112	0.000486861	CADM3-AS1	CADM3 antisense RNA 1 [Source:HGNC Symbol;Acc:HGNC:40812]
ENSG00000277186	0.727007	0.0338143	4.42626	4.86387e-05	RP13-554M15.8	novel transcript
ENSG00000228376	0.243485	0.0124864	4.2854	0.000124356	GAS2L1P2	growth arrest specific 2 like 1 pseudogene 2 [Source:HGNC Symbol;Acc:HGNC:27986]
ENSG00000137709	0.378281	0.0211838	4.15843	1.5904e-05	POU2F3	POU class 2 homeobox 3 [Source:HGNC Symbol;Acc:HGNC:19864]
ENSG00000231435	0.28889	0.0163523	4.14295	0.00176451	AC011747.3	-
ENSG00000255980	0.147354	0.00950671	3.95419	0.00110695	AP000439.1	uncharacterized LOC102724265 [Source:NCBI gene;Acc:102724265]
ENSG00000253106	0.261368	0.019183	3.76818	4.96382e-05	RP11-158K1.3	novel transcript, antisense to TATDN1
ENSG00000261729	0.426188	0.0313373	3.76553	0.001257	GS1-204I12.4	novel transcript
ENSG00000235652	0.351715	0.026053	3.75488	0.00242721	RP11-545I5.3	-
ENSG00000232303	0.449913	0.0346087	3.70044	0.00050207	DFFBP1	DNA fragmentation factor subunit beta pseudogene 1 [Source:HGNC Symbol;Acc:HGNC:49815]
ENSG00000278973	0.774651	0.0651575	3.57154	0.000215945	RP11-83B20.9	novel transcript
ENSG00000244161	0.277072	0.0290266	3.25481	0.00200833	FLNB-AS1	FLNB antisense RNA 1 [Source:HGNC Symbol;Acc:HGNC:40239]
ENSG00000227487	0.552061	0.059862	3.20511	0.00180651	NCAM1-AS1	NCAM1 antisense RNA1 [Source:HGNC Symbol;Acc:HGNC:48675]
ENSG00000171243	0.242768	0.0263878	3.20163	0.00151277	SOSTDC1	sclerostin domain containing 1 [Source:HGNC Symbol;Acc:HGNC:21748]
ENSG00000169271	0.554615	0.0648251	3.09686	0.00280839	HSPB3	heat shock protein family B (small) member 3 [Source:HGNC Symbol;Acc:HGNC:5248]
ENSG00000197506	0.25516	0.0313721	3.02385	0.000748265	SLC28A3	solute carrier family 28 member 3 [Source:HGNC Symbol;Acc:HGNC:16484]
ENSG00000126733	0.215447	0.0272144	2.98489	0.00055078	DACH2	dachshund family transcription factor 2 [Source:HGNC Symbol;Acc:HGNC:16814]
ENSG00000188219	0.38013	0.0526686	2.85148	0.000426813	POTEE	POTE ankyrin domain family member E [Source:HGNC Symbol;Acc:HGNC:33895]
ENSG00000137959	0.272927	0.0389895	2.80735	0.00211195	IFI44L	interferon induced protein 44 like [Source:HGNC Symbol;Acc:HGNC:17817]
ENSG00000248677	0.27149	0.0392152	2.79141	0.00213194	CTD-2044J15.1	long intergenic non-protein coding RNA 2102 [Source:HGNC Symbol;Acc:HGNC:52957]
ENSG00000256218	0.971138	0.140602	2.78805	1.37712e-07	RP11-1038A11.2	novel transcript
ENSG00000137745	0.453917	0.0666592	2.76755	0.000322803	MMP13	matrix metallopeptidase 13 [Source:HGNC Symbol;Acc:HGNC:7159]
ENSG00000278876	1.52903	0.225879	2.75899	0.00142391	RP11-498C9.4	TEC
ENSG00000261408	0.195458	0.0290284	2.75132	0.000932183	TEN1-CDK3	TEN1-CDK3 readthrough (NMD candidate) [Source:HGNC Symbol;Acc:HGNC:44420]
ENSG00000148229	530.09	78.7576	2.75075	1.01611e-12	POLE3	DNA polymerase epsilon 3, accessory subunit [Source:HGNC Symbol;Acc:HGNC:13546]
ENSG00000165325	0.314738	0.0475767	2.72582	0.00278101	CCDC67	deuterosome assembly protein 1 [Source:HGNC Symbol;Acc:HGNC:26344]
ENSG00000105372	9621.29	1470.63	2.70979	4.31956e-13	RPS19	ribosomal protein S19 [Source:HGNC Symbol;Acc:HGNC:10402]
ENSG00000279443	0.336162	0.0515088	2.70627	0.000739446	RP4-669K10.8	TEC
ENSG00000273132	1.82803	0.289589	2.65821	0.00160771	RP11-350J20.12	novel transcript, antisense to LRP11
ENSG00000182050	0.206442	0.0333483	2.63005	0.00050468	MGAT4C	MGAT4 family member C [Source:HGNC Symbol;Acc:HGNC:30871]
ENSG00000037965	13.3686	2.18525	2.61298	1.72744e-10	HOXC8	homeobox C8 [Source:HGNC Symbol;Acc:HGNC:5129]
ENSG00000254838	0.127981	0.0215698	2.56884	8.54344e-05	GVINP1	GTPase, very large interferon inducible pseudogene 1 [Source:HGNC Symbol;Acc:HGNC:25813]
ENSG00000279261	0.268904	0.0463628	2.53605	0.00113105	PP2672	uncharacterized LOC100130249 [Source:NCBI gene;Acc:100130249]
ENSG00000270039	0.947678	0.166088	2.51245	0.00228621	RP11-571M6.17	novel transcript
ENSG00000215246	0.155689	0.02757	2.4975	0.00237805	RP11-43F13.3	-
ENSG00000154545	1.7953	0.343219	2.38702	1.03396e-07	MAGED4	MAGE family member D4 [Source:HGNC Symbol;Acc:HGNC:23793]
ENSG00000224149	0.294781	0.056393	2.38606	0.0014877	RP11-510C10.3	novel transcript, antisense to LHX8
ENSG00000225783	0.709617	0.138237	2.3599	0.000316382	MIAT	myocardial infarction associated transcript [Source:HGNC Symbol;Acc:HGNC:33425]
ENSG00000179772	23.4913	4.66658	2.33169	4.78428e-15	FOXS1	forkhead box S1 [Source:HGNC Symbol;Acc:HGNC:3735]
ENSG00000237870	1.18687	0.237373	2.32193	0.00017177	AC073130.1	uncharacterized LOC102724434 [Source:NCBI gene;Acc:102724434]
ENSG00000248278	1.64658	0.331526	2.31228	0.000870996	SUMO2P17	SUMO2 pseudogene 17 [Source:HGNC Symbol;Acc:HGNC:49358]
ENSG00000035687	35.2955	7.1731	2.29882	2.15795e-11	ADSS	adenylosuccinate synthase [Source:HGNC Symbol;Acc:HGNC:292]
ENSG00000255495	0.53109	0.112027	2.24511	0.00183155	AC145124.2	novel transcript
ENSG00000236958	3.19177	0.682003	2.22651	0.00220985	RP11-264A11.1	novel transcript
ENSG00000178776	17.8753	3.85022	2.21495	8.71835e-07	C5orf46	chromosome 5 open reading frame 46 [Source:HGNC Symbol;Acc:HGNC:33768]
ENSG00000229221	2.52119	0.544142	2.21205	1.30694e-06	HNRNPA1P66	heterogeneous nuclear ribonucleoprotein A1 pseudogene 66 [Source:HGNC Symbol;Acc:HGNC:48796]
ENSG00000180347	0.512371	0.111741	2.19704	0.000441099	CCDC129	ITPR interacting domain containing 1 [Source:HGNC Symbol;Acc:HGNC:27363]
ENSG00000261039	2.39789	0.529405	2.17932	0.000368334	RP11-417E7.2	long intergenic non-protein coding RNA 2544 [Source:HGNC Symbol;Acc:HGNC:53578]
ENSG00000254200	3.60139	0.806712	2.15843	2.77062e-05	RPL7AP33	ribosomal protein L7a pseudogene 33 [Source:HGNC Symbol;Acc:HGNC:36679]
ENSG00000238290	0.486238	0.110509	2.1375	0.00074236	RP11-431K24.1	novel transcript
ENSG00000144227	0.987686	0.22545	2.13124	0.00107908	NXPH2	neurexophilin 2 [Source:HGNC Symbol;Acc:HGNC:8076]
ENSG00000268531	2.70993	0.621351	2.12477	2.49844e-06	RP11-32B5.8	novel transcript
ENSG00000255441	1.52419	0.349813	2.12338	0.00314393	CTD-2616J11.2	-
ENSG00000248323	1.16299	0.267058	2.12262	5.51431e-05	LUCAT1	lung cancer associated transcript 1 [Source:HGNC Symbol;Acc:HGNC:48498]
ENSG00000233005	1.53698	0.352937	2.12262	0.00212718	AC067959.1	novel transcript
ENSG00000175334	2584.97	613.718	2.0745	1.12623e-09	BANF1	barrier to autointegration factor 1 [Source:HGNC Symbol;Acc:HGNC:17397]
ENSG00000186468	1267.18	300.903	2.07425	1.08397e-09	RPS23	ribosomal protein S23 [Source:HGNC Symbol;Acc:HGNC:10410]
ENSG00000078018	0.975019	0.232921	2.06559	5.21223e-05	MAP2	microtubule associated protein 2 [Source:HGNC Symbol;Acc:HGNC:6839]
ENSG00000230629	29.9975	7.16996	2.0648	1.54996e-07	RPS23P8	ribosomal protein S23 pseudogene 8 [Source:HGNC Symbol;Acc:HGNC:35982]
ENSG00000237758	21.7658	5.25754	2.0496	1.59808e-05	BANF1P3	barrier to autointegration factor 1 pseudogene 3 [Source:HGNC Symbol;Acc:HGNC:43883]
ENSG00000111432	0.411347	0.0998248	2.04289	0.00211312	FZD10	frizzled class receptor 10 [Source:HGNC Symbol;Acc:HGNC:4039]
ENSG00000235532	0.228246	0.0557936	2.03242	0.00271869	LINC00402	long intergenic non-protein coding RNA 402 [Source:HGNC Symbol;Acc:HGNC:42732]
ENSG00000260083	1.03731	0.254035	2.02975	0.000632364	MIR762HG	MIR762 host gene [Source:HGNC Symbol;Acc:HGNC:51386]
ENSG00000166451	131.299	32.9366	1.99509	7.22462e-09	CENPN	centromere protein N [Source:HGNC Symbol;Acc:HGNC:30873]
ENSG00000253485	0.24239	0.0609437	1.99178	0.00137518	PCDHGA5	protocadherin gamma subfamily A, 5 [Source:HGNC Symbol;Acc:HGNC:8703]
ENSG00000204869	2.79674	0.705265	1.98751	1.29168e-06	IGFL4	IGF like family member 4 [Source:HGNC Symbol;Acc:HGNC:32931]
ENSG00000232594	2.90022	0.736563	1.97728	0.0013426	AC103563.3	immunoglobulin heavy variable group pseudogene
ENSG00000175741	2.35709	0.60181	1.96963	0.000271378	RWDD4P2	RWD domain containing 4 pseudogene 2 [Source:HGNC Symbol;Acc:HGNC:23754]
ENSG00000121350	2.55518	0.653899	1.96629	1.162e-05	PYROXD1	pyridine nucleotide-disulphide oxidoreductase domain 1 [Source:HGNC Symbol;Acc:HGNC:26162]
ENSG00000228532	8.2744	2.11762	1.96621	8.58443e-06	RP1-241P17.4	small ubiquitin-like modifier 2 (SUMO2) pseudogene
ENSG00000179300	0.889272	0.23458	1.92254	9.7663e-05	ZCCHC5	retrotransposon Gag like 3 [Source:HGNC Symbol;Acc:HGNC:22997]
ENSG00000251333	1.26283	0.333577	1.92057	0.00216552	RTN3P1	reticulon 3 pseudogene 1 [Source:HGNC Symbol;Acc:HGNC:19212]
ENSG00000013441	11.8947	3.15287	1.91559	1.91862e-07	CLK1	CDC like kinase 1 [Source:HGNC Symbol;Acc:HGNC:2068]
ENSG00000144648	1.30147	0.345021	1.91539	8.76305e-05	ACKR2	atypical chemokine receptor 2 [Source:HGNC Symbol;Acc:HGNC:1565]
ENSG00000179841	2.10022	0.559231	1.90903	1.60251e-09	AKAP5	A-kinase anchoring protein 5 [Source:HGNC Symbol;Acc:HGNC:375]
ENSG00000229644	0.48069	0.128034	1.90858	0.000601967	NAMPTP1	nicotinamide phosphoribosyltransferase pseudogene 1 [Source:HGNC Symbol;Acc:HGNC:17633]
ENSG00000280362	0.297813	0.0801803	1.89309	0.00087235	RP11-643A5.3	TEC
ENSG00000180228	70.3	18.9522	1.89116	1.85286e-10	PRKRA	protein activator of interferon induced protein kinase EIF2AK2 [Source:HGNC Symbol;Acc:HGNC:9438]
ENSG00000138395	1.32765	0.361436	1.87706	0.000700708	CDK15	cyclin dependent kinase 15 [Source:HGNC Symbol;Acc:HGNC:14434]
ENSG00000160213	214.335	58.5248	1.87275	7.8881e-09	CSTB	cystatin B [Source:HGNC Symbol;Acc:HGNC:2482]
ENSG00000274827	0.98066	0.269744	1.86216	0.0001305	LINC01297	long intergenic non-protein coding RNA 1297 [Source:HGNC Symbol;Acc:HGNC:50443]
ENSG00000154889	41.5837	11.5577	1.84717	2.75212e-08	MPPE1	metallophosphoesterase 1 [Source:HGNC Symbol;Acc:HGNC:15988]
ENSG00000268350	5.68206	1.58273	1.844	3.75946e-05	FAM156A	family with sequence similarity 156 member A [Source:HGNC Symbol;Acc:HGNC:30114]
ENSG00000233625	4.12802	1.15263	1.84052	0.0002252	RP5-905G11.3	novel transcript
ENSG00000239912	6.84154	1.91853	1.83432	0.0018691	RPL39P36	ribosomal protein L39 pseudogene 36 [Source:HGNC Symbol;Acc:HGNC:36076]
ENSG00000116489	500.522	140.971	1.82804	5.16284e-09	CAPZA1	capping actin protein of muscle Z-line subunit alpha 1 [Source:HGNC Symbol;Acc:HGNC:1488]
ENSG00000101463	3.3905	0.957181	1.82463	1.2584e-06	SYNDIG1	synapse differentiation inducing 1 [Source:HGNC Symbol;Acc:HGNC:15885]
ENSG00000273033	0.349585	0.0989976	1.82018	0.00051083	RP11-67L2.2	long intergenic non-protein coding RNA 2035 [Source:HGNC Symbol;Acc:HGNC:52875]
ENSG00000132915	0.313448	0.0897322	1.80453	0.000476011	PDE6A	phosphodiesterase 6A [Source:HGNC Symbol;Acc:HGNC:8785]
ENSG00000166159	1.58337	0.453973	1.80232	5.17795e-05	LRTM2	leucine rich repeats and transmembrane domains 2 [Source:HGNC Symbol;Acc:HGNC:32443]
ENSG00000143851	1.51358	0.435096	1.79856	0.000325585	PTPN7	protein tyrosine phosphatase, non-receptor type 7 [Source:HGNC Symbol;Acc:HGNC:9659]
ENSG00000259727	9.11815	2.62297	1.79754	1.60311e-06	RP11-1069G10.2	novel transcript
ENSG00000229619	0.299405	0.0863955	1.79307	0.00318642	MBNL1-AS1	MBNL1 antisense RNA 1 [Source:HGNC Symbol;Acc:HGNC:44584]
ENSG00000249279	5.87918	1.69967	1.79036	4.05261e-05	CTC-436P18.3	long intergenic non-protein coding RNA 2057 [Source:HGNC Symbol;Acc:HGNC:52900]
ENSG00000177576	0.701292	0.205256	1.77259	0.000297784	C18orf32	chromosome 18 open reading frame 32 [Source:HGNC Symbol;Acc:HGNC:31690]
ENSG00000230071	2.1003	0.619263	1.76197	0.000592035	RPL4P6	ribosomal protein L4 pseudogene 6 [Source:HGNC Symbol;Acc:HGNC:35611]
ENSG00000131477	35.3184	10.4618	1.75529	4.29629e-08	RAMP2	receptor activity modifying protein 2 [Source:HGNC Symbol;Acc:HGNC:9844]
ENSG00000181467	105.735	31.344	1.75419	6.29528e-09	RAP2B	RAP2B, member of RAS oncogene family [Source:HGNC Symbol;Acc:HGNC:9862]
ENSG00000180537	10.1203	3.0068	1.75094	7.65876e-07	RNF182	ring finger protein 182 [Source:HGNC Symbol;Acc:HGNC:28522]
ENSG00000182545	1.10667	0.329009	1.75002	0.00228977	RNASE10	ribonuclease A family member 10 (inactive) [Source:HGNC Symbol;Acc:HGNC:19275]
ENSG00000188612	225.585	67.0844	1.74962	3.58214e-08	SUMO2	small ubiquitin-like modifier 2 [Source:HGNC Symbol;Acc:HGNC:11125]
ENSG00000111262	2.09697	0.625148	1.74604	8.04455e-07	KCNA1	potassium voltage-gated channel subfamily A member 1 [Source:HGNC Symbol;Acc:HGNC:6218]
ENSG00000233639	4.27069	1.2762	1.74261	0.00042268	LINC01158	POU3F3 adjacent non-coding transcript 1 [Source:HGNC Symbol;Acc:HGNC:49513]
ENSG00000204764	7.47884	2.23861	1.74022	7.48936e-07	RANBP17	RAN binding protein 17 [Source:HGNC Symbol;Acc:HGNC:14428]
ENSG00000224902	5.98988	1.80018	1.73439	2.8145e-05	GAGE12H	G antigen 12H [Source:HGNC Symbol;Acc:HGNC:31908]
ENSG00000100336	3.36838	1.01448	1.73132	3.83338e-06	APOL4	apolipoprotein L4 [Source:HGNC Symbol;Acc:HGNC:14867]
ENSG00000235238	28.5133	8.60966	1.72761	7.07543e-07	SUMO2P1	SUMO2 pseudogene 1 [Source:HGNC Symbol;Acc:HGNC:13985]
ENSG00000144119	0.867917	0.262586	1.72477	0.000280565	C1QL2	complement C1q like 2 [Source:HGNC Symbol;Acc:HGNC:24181]
ENSG00000251562	11.2547	3.40728	1.72383	0.000109566	MALAT1	metastasis associated lung adenocarcinoma transcript 1 [Source:HGNC Symbol;Acc:HGNC:29665]
ENSG00000217165	5.59335	1.69924	1.71882	2.2657e-08	ANKRD18EP	ankyrin repeat domain 18E, pseudogene [Source:HGNC Symbol;Acc:HGNC:43609]
ENSG00000205413	0.852739	0.259487	1.71644	3.94308e-05	SAMD9	sterile alpha motif domain containing 9 [Source:HGNC Symbol;Acc:HGNC:1348]
ENSG00000113361	0.870797	0.265637	1.71288	0.000405646	CDH6	cadherin 6 [Source:HGNC Symbol;Acc:HGNC:1765]
ENSG00000116649	937.028	285.869	1.71274	6.42047e-08	SRM	spermidine synthase [Source:HGNC Symbol;Acc:HGNC:11296]
ENSG00000236261	4.29441	1.31876	1.70328	0.00221558	RP11-368M16.6	family with sequence similarity 27 (FAM27) pseudogene
ENSG00000271127	1.18798	0.366159	1.69797	0.000496903	LL22NC03-N64E9.1	novel transcript
ENSG00000100941	4.91551	1.54097	1.6735	5.10011e-06	PNN	pinin, desmosome associated protein [Source:HGNC Symbol;Acc:HGNC:9162]
ENSG00000132688	0.368812	0.115825	1.67094	0.0030031	NES	nestin [Source:HGNC Symbol;Acc:HGNC:7756]
ENSG00000272168	0.818537	0.257517	1.66838	0.000258845	CASC15	cancer susceptibility 15 [Source:HGNC Symbol;Acc:HGNC:28245]
ENSG00000225255	6.23047	1.96804	1.66258	0.000141991	LA16c-83F12.6	long intergenic non-protein coding RNA 1297 [Source:NCBI gene;Acc:106146148]
ENSG00000111249	0.61882	0.198104	1.64326	0.00152342	CUX2	cut like homeobox 2 [Source:HGNC Symbol;Acc:HGNC:19347]
ENSG00000178217	0.555949	0.178633	1.63796	0.000570941	SH2D4B	SH2 domain containing 4B [Source:HGNC Symbol;Acc:HGNC:31440]
ENSG00000126709	130.772	42.1687	1.63281	7.50037e-08	IFI6	interferon alpha inducible protein 6 [Source:HGNC Symbol;Acc:HGNC:4054]
ENSG00000039068	2.33344	0.756655	1.62475	6.86439e-06	CDH1	cadherin 1 [Source:HGNC Symbol;Acc:HGNC:1748]
ENSG00000123009	7.05191	2.29153	1.6217	9.83929e-05	NME2P1	NME/NM23 nucleoside diphosphate kinase 2 pseudogene 1 [Source:HGNC Symbol;Acc:HGNC:31358]
ENSG00000125726	100.736	32.7497	1.62102	5.64639e-08	CD70	CD70 molecule [Source:HGNC Symbol;Acc:HGNC:11937]
ENSG00000254996	0.228601	0.0744284	1.61891	0.00256123	ANKHD1-EIF4EBP3	ANKHD1-EIF4EBP3 readthrough [Source:HGNC Symbol;Acc:HGNC:33530]
ENSG00000151376	1.52273	0.496438	1.61697	0.00148938	ME3	malic enzyme 3 [Source:HGNC Symbol;Acc:HGNC:6985]
ENSG00000273008	4.08481	1.34167	1.60624	1.60442e-05	RP11-351D16.3	novel transcript
ENSG00000228218	3.38498	1.11229	1.60562	4.47911e-05	ATF4P3	activating transcription factor 4 pseudogene 3 [Source:HGNC Symbol;Acc:HGNC:788]
ENSG00000165323	0.950731	0.313562	1.60029	2.40694e-05	FAT3	FAT atypical cadherin 3 [Source:HGNC Symbol;Acc:HGNC:23112]
ENSG00000008086	0.929207	0.307986	1.59314	0.000268437	CDKL5	cyclin dependent kinase like 5 [Source:HGNC Symbol;Acc:HGNC:11411]
ENSG00000231638	77.0302	25.5509	1.59205	5.07169e-08	AC011738.4	lncRNA upregulator of antiviral response interferon signaling [Source:HGNC Symbol;Acc:HGNC:40992]
ENSG00000170502	9.53498	3.17074	1.58841	1.02264e-05	NUDT9	nudix hydrolase 9 [Source:HGNC Symbol;Acc:HGNC:8056]
ENSG00000237517	1.41015	0.468987	1.58823	0.000191152	DGCR5	DiGeorge syndrome critical region gene 5 [Source:HGNC Symbol;Acc:HGNC:16757]
ENSG00000189043	603.98	201.015	1.5872	3.58698e-07	NDUFA4	NDUFA4, mitochondrial complex associated [Source:HGNC Symbol;Acc:HGNC:7687]
ENSG00000108684	0.900438	0.301262	1.57961	0.00153524	ASIC2	acid sensing ion channel subunit 2 [Source:HGNC Symbol;Acc:HGNC:99]
ENSG00000085563	2.37639	0.796213	1.57755	0.000542595	ABCB1	ATP binding cassette subfamily B member 1 [Source:HGNC Symbol;Acc:HGNC:40]
ENSG00000121297	49.7224	16.6704	1.5766	2.30595e-07	TSHZ3	teashirt zinc finger homeobox 3 [Source:HGNC Symbol;Acc:HGNC:30700]
ENSG00000011426	46.2257	15.5056	1.5759	2.51958e-05	ANLN	anillin actin binding protein [Source:HGNC Symbol;Acc:HGNC:14082]
ENSG00000275216	12.1575	4.08382	1.57385	1.68911e-07	RP11-54H7.4	novel transcript
ENSG00000154059	4.66017	1.5684	1.57109	1.88179e-05	IMPACT	impact RWD domain protein [Source:HGNC Symbol;Acc:HGNC:20387]
ENSG00000163171	59.0428	20.0269	1.55982	3.1824e-08	CDC42EP3	CDC42 effector protein 3 [Source:HGNC Symbol;Acc:HGNC:16943]
ENSG00000105894	2.98172	1.01266	1.558	1.88188e-05	PTN	pleiotrophin [Source:HGNC Symbol;Acc:HGNC:9630]
ENSG00000160606	190.488	64.7862	1.55595	9.45463e-07	TLCD1	TLC domain containing 1 [Source:HGNC Symbol;Acc:HGNC:25177]
ENSG00000172349	0.727576	0.248037	1.55254	0.00111126	IL16	interleukin 16 [Source:HGNC Symbol;Acc:HGNC:5980]
ENSG00000204130	2.50912	0.85578	1.55187	0.000122087	RUFY2	RUN and FYVE domain containing 2 [Source:HGNC Symbol;Acc:HGNC:19761]
ENSG00000170293	38.5192	13.1468	1.55087	5.5255e-07	CMTM8	CKLF like MARVEL transmembrane domain containing 8 [Source:HGNC Symbol;Acc:HGNC:19179]
ENSG00000259518	2.13386	0.729611	1.54827	0.000604621	LINC01583	long intergenic non-protein coding RNA 1583 [Source:HGNC Symbol;Acc:HGNC:51425]
ENSG00000184845	5.45337	1.87351	1.54141	2.24754e-06	DRD1	dopamine receptor D1 [Source:HGNC Symbol;Acc:HGNC:3020]
ENSG00000153922	12.4352	4.28503	1.53705	7.63016e-06	CHD1	chromodomain helicase DNA binding protein 1 [Source:HGNC Symbol;Acc:HGNC:1915]
ENSG00000055044	21.2488	7.35454	1.53068	0.000330247	NOP58	NOP58 ribonucleoprotein [Source:HGNC Symbol;Acc:HGNC:29926]
ENSG00000143633	13.0729	4.52808	1.5296	1.43188e-05	C1orf131	chromosome 1 open reading frame 131 [Source:HGNC Symbol;Acc:HGNC:25332]
ENSG00000066279	1.35122	0.468042	1.52956	0.000519922	ASPM	abnormal spindle microtubule assembly [Source:HGNC Symbol;Acc:HGNC:19048]
ENSG00000145241	1.6032	0.55537	1.52943	0.000689091	CENPC	centromere protein C [Source:HGNC Symbol;Acc:HGNC:1854]
ENSG00000228638	10.1607	3.54511	1.5191	5.09776e-05	FCF1P2	FCF1 pseudogene 2 [Source:HGNC Symbol;Acc:HGNC:44614]
ENSG00000215105	1.47095	0.513531	1.51822	3.9687e-05	TTC3P1	tetratricopeptide repeat domain 3 pseudogene 1 [Source:HGNC Symbol;Acc:HGNC:23318]
ENSG00000175928	64.0977	22.3841	1.5178	2.26605e-07	LRRN1	leucine rich repeat neuronal 1 [Source:HGNC Symbol;Acc:HGNC:20980]
ENSG00000277715	0.74068	0.258959	1.51612	0.00207798	RP11-651L5.3	novel transcript, antisense to CKAP4
ENSG00000156802	18.7555	6.56605	1.51421	6.93448e-05	ATAD2	ATPase family, AAA domain containing 2 [Source:HGNC Symbol;Acc:HGNC:30123]
ENSG00000141052	0.592585	0.207563	1.51347	0.00163607	MYOCD	myocardin [Source:HGNC Symbol;Acc:HGNC:16067]
ENSG00000177409	1.41715	0.496866	1.51206	0.000370299	SAMD9L	sterile alpha motif domain containing 9 like [Source:HGNC Symbol;Acc:HGNC:1349]
ENSG00000047346	0.919557	0.322599	1.5112	0.00244473	FAM214A	family with sequence similarity 214 member A [Source:HGNC Symbol;Acc:HGNC:25609]
ENSG00000022840	349.759	122.72	1.51099	1.26787e-06	RNF10	ring finger protein 10 [Source:HGNC Symbol;Acc:HGNC:10055]
ENSG00000176049	2.25746	0.792583	1.51007	4.93874e-05	JAKMIP2	janus kinase and microtubule interacting protein 2 [Source:HGNC Symbol;Acc:HGNC:29067]
ENSG00000117114	22.7933	8.01045	1.50865	8.80389e-07	ADGRL2	adhesion G protein-coupled receptor L2 [Source:HGNC Symbol;Acc:HGNC:18582]
ENSG00000233817	1.35468	0.476923	1.50613	9.65584e-05	RP11-168K11.3	novel transcript
ENSG00000240668	3.62348	1.27841	1.50302	1.18815e-05	KRT8P36	keratin 8 pseudogene 36 [Source:HGNC Symbol;Acc:HGNC:39870]
ENSG00000264577	4.22739	1.49498	1.49965	0.00162782	AC010761.8	novel transcript, antisense to RPL23A
ENSG00000131023	18.3501	6.50068	1.49713	6.05097e-07	LATS1	large tumor suppressor kinase 1 [Source:HGNC Symbol;Acc:HGNC:6514]
ENSG00000253919	0.702791	0.249059	1.49661	0.00313084	PRKRIRP7	THAP domain containing 12 pseudogene 7 [Source:HGNC Symbol;Acc:HGNC:39574]
ENSG00000115756	88.5178	31.5076	1.49027	1.73552e-06	HPCAL1	hippocalcin like 1 [Source:HGNC Symbol;Acc:HGNC:5145]
ENSG00000235316	5.33897	1.901	1.48981	2.21338e-05	DUSP8P5	dual specificity phosphatase 8 pseudogene 5 [Source:HGNC Symbol;Acc:HGNC:45003]
ENSG00000124767	115.908	41.273	1.4897	3.11604e-07	GLO1	glyoxalase I [Source:HGNC Symbol;Acc:HGNC:4323]
ENSG00000234882	1.49328	0.532087	1.48875	0.00135673	EIF3EP1	eukaryotic translation initiation factor 3 subunit E pseudogene 1 [Source:HGNC Symbol;Acc:HGNC:6102]
ENSG00000121690	2.57729	0.918465	1.48856	0.000552749	DEPDC7	DEP domain containing 7 [Source:HGNC Symbol;Acc:HGNC:29899]
ENSG00000129493	1.18672	0.423998	1.48485	0.00256072	HEATR5A	HEAT repeat containing 5A [Source:HGNC Symbol;Acc:HGNC:20276]
ENSG00000172461	0.647776	0.23239	1.47895	4.52255e-05	FUT9	fucosyltransferase 9 [Source:HGNC Symbol;Acc:HGNC:4020]
ENSG00000146411	12.9041	4.63715	1.47652	1.04911e-07	SLC2A12	solute carrier family 2 member 12 [Source:HGNC Symbol;Acc:HGNC:18067]
ENSG00000267470	10.5973	3.80831	1.47647	2.49955e-05	ZNF571-AS1	ZNF571 antisense RNA 1 [Source:HGNC Symbol;Acc:HGNC:44324]
ENSG00000232485	7.05185	2.53426	1.47644	6.48561e-05	AC098820.3	-
ENSG00000179277	6.47222	2.33424	1.47131	3.18513e-05	MEIS3P1	Meis homeobox 3 pseudogene 1 [Source:HGNC Symbol;Acc:HGNC:7002]
ENSG00000235531	7.13974	2.57647	1.47048	1.06187e-05	MSC-AS1	MSC antisense RNA 1 [Source:HGNC Symbol;Acc:HGNC:48724]
ENSG00000250959	8.522	3.08111	1.46774	0.000209136	GLUD1P3	glutamate dehydrogenase 1 pseudogene 3 [Source:HGNC Symbol;Acc:HGNC:4338]
ENSG00000157869	9.08747	3.29828	1.46217	6.82358e-06	RAB28	RAB28, member RAS oncogene family [Source:HGNC Symbol;Acc:HGNC:9768]
ENSG00000129003	1.32231	0.481352	1.4579	0.000234831	VPS13C	vacuolar protein sorting 13 homolog C [Source:HGNC Symbol;Acc:HGNC:23594]
ENSG00000164609	16.7558	6.10407	1.45682	3.66048e-06	SLU7	SLU7 homolog, splicing factor [Source:HGNC Symbol;Acc:HGNC:16939]
ENSG00000060339	4.38917	1.60086	1.4551	0.000166591	CCAR1	cell division cycle and apoptosis regulator 1 [Source:HGNC Symbol;Acc:HGNC:24236]
ENSG00000180730	1.5085	0.552852	1.44815	0.000334256	SHISA2	shisa family member 2 [Source:HGNC Symbol;Acc:HGNC:20366]
ENSG00000186081	3.85466	1.41893	1.4418	0.00101453	KRT5	keratin 5 [Source:HGNC Symbol;Acc:HGNC:6442]
ENSG00000156453	3.06953	1.13156	1.4397	0.000464726	PCDH1	protocadherin 1 [Source:HGNC Symbol;Acc:HGNC:8655]
ENSG00000180096	1.78746	0.659065	1.43942	0.0029298	SEPT1	septin 1 [Source:HGNC Symbol;Acc:HGNC:2879]
ENSG00000026103	13.3062	4.91042	1.43818	2.38524e-05	FAS	Fas cell surface death receptor [Source:HGNC Symbol;Acc:HGNC:11920]
ENSG00000196979	0.571978	0.211459	1.43559	0.00187046	RP11-88G17.6	GPR107 adjacent cis regulating lncRNA [Source:HGNC Symbol;Acc:HGNC:53957]
ENSG00000132274	8.62165	3.20386	1.42815	0.000181697	TRIM22	tripartite motif containing 22 [Source:HGNC Symbol;Acc:HGNC:16379]
ENSG00000116750	2.13494	0.794489	1.42609	0.000975013	UCHL5	ubiquitin C-terminal hydrolase L5 [Source:HGNC Symbol;Acc:HGNC:19678]
ENSG00000272848	13.0489	4.8651	1.42339	1.90063e-05	RP1-137D17.2	novel transcript
ENSG00000152475	2.74032	1.02339	1.42099	0.000170533	ZNF837	zinc finger protein 837 [Source:HGNC Symbol;Acc:HGNC:25164]
ENSG00000083520	3.99573	1.49382	1.41945	0.000733191	DIS3	DIS3 homolog, exosome endoribonuclease and 3'-5' exoribonuclease [Source:HGNC Symbol;Acc:HGNC:20604]
ENSG00000108848	7.63784	2.85552	1.41941	0.000336117	LUC7L3	LUC7 like 3 pre-mRNA splicing factor [Source:HGNC Symbol;Acc:HGNC:24309]
ENSG00000149311	4.72995	1.77615	1.41308	0.000566634	ATM	ATM serine/threonine kinase [Source:HGNC Symbol;Acc:HGNC:795]
ENSG00000158445	3.86616	1.45392	1.41095	5.90791e-06	KCNB1	potassium voltage-gated channel subfamily B member 1 [Source:HGNC Symbol;Acc:HGNC:6231]
ENSG00000071243	2.95794	1.11403	1.40881	0.000231451	ING3	inhibitor of growth family member 3 [Source:HGNC Symbol;Acc:HGNC:14587]
ENSG00000146677	9.14867	3.44632	1.4085	0.000173838	AC004453.8	ribosomal protein L32 (RPL32) pseudogene
ENSG00000115368	11.8188	4.45448	1.40776	0.000259729	WDR75	WD repeat domain 75 [Source:HGNC Symbol;Acc:HGNC:25725]
ENSG00000163814	1.06319	0.401082	1.40642	0.000732991	CDCP1	CUB domain containing protein 1 [Source:HGNC Symbol;Acc:HGNC:24357]
ENSG00000225980	4.13655	1.56193	1.4051	0.000569735	OR7E19P	olfactory receptor family 7 subfamily E member 19 pseudogene [Source:HGNC Symbol;Acc:HGNC:8390]
ENSG00000174792	7.09104	2.68021	1.40365	5.2691e-05	C4orf26	odontogenesis associated phosphoprotein [Source:HGNC Symbol;Acc:HGNC:26300]
ENSG00000150961	9.43759	3.56904	1.40288	6.22578e-05	SEC24D	SEC24 homolog D, COPII coat complex component [Source:HGNC Symbol;Acc:HGNC:10706]
ENSG00000189057	7.61899	2.88766	1.3997	8.22797e-05	FAM111B	family with sequence similarity 111 member B [Source:HGNC Symbol;Acc:HGNC:24200]
ENSG00000128272	1013.63	384.67	1.39784	2.58526e-06	ATF4	activating transcription factor 4 [Source:HGNC Symbol;Acc:HGNC:786]
ENSG00000142856	23.2692	8.83734	1.39674	1.02992e-05	ITGB3BP	integrin subunit beta 3 binding protein [Source:HGNC Symbol;Acc:HGNC:6157]
ENSG00000111670	39.1139	14.8701	1.39527	4.8973e-06	GNPTAB	N-acetylglucosamine-1-phosphate transferase subunits alpha and beta [Source:HGNC Symbol;Acc:HGNC:29670]
ENSG00000120696	0.831421	0.316107	1.39517	0.000302783	KBTBD7	kelch repeat and BTB domain containing 7 [Source:HGNC Symbol;Acc:HGNC:25266]
ENSG00000143105	1.33351	0.508513	1.39088	0.00133338	KCNA10	potassium voltage-gated channel subfamily A member 10 [Source:HGNC Symbol;Acc:HGNC:6219]
ENSG00000177494	2.46796	0.943201	1.38768	6.14333e-05	ZBED2	zinc finger BED-type containing 2 [Source:HGNC Symbol;Acc:HGNC:20710]
ENSG00000107771	24.5397	9.37991	1.38747	3.65135e-06	CCSER2	coiled-coil serine rich protein 2 [Source:HGNC Symbol;Acc:HGNC:29197]
ENSG00000212907	105.296	40.6317	1.37378	3.49304e-05	MT-ND4L	mitochondrially encoded NADH:ubiquinone oxidoreductase core subunit 4L [Source:HGNC Symbol;Acc:HGNC:7460]
ENSG00000152818	6.77026	2.61416	1.37287	0.000925074	UTRN	utrophin [Source:HGNC Symbol;Acc:HGNC:12635]
ENSG00000102409	40.2648	15.5493	1.37268	1.07341e-05	BEX4	brain expressed X-linked 4 [Source:HGNC Symbol;Acc:HGNC:25475]
ENSG00000253438	2.02595	0.783038	1.37145	0.00094135	PCAT1	prostate cancer associated transcript 1 [Source:HGNC Symbol;Acc:HGNC:43022]
ENSG00000224861	10.5822	4.09406	1.37004	6.75745e-06	YBX1P1	Y-box binding protein 1 pseudogene 1 [Source:HGNC Symbol;Acc:HGNC:8015]
ENSG00000145734	0.879108	0.340425	1.36871	0.00112969	BDP1	B double prime 1, subunit of RNA polymerase III transcription initiation factor IIIB [Source:HGNC Symbol;Acc:HGNC:13652]
ENSG00000197385	2.70154	1.04665	1.368	0.000568183	ZNF860	zinc finger protein 860 [Source:HGNC Symbol;Acc:HGNC:34513]
ENSG00000100321	80.8816	31.3737	1.36625	3.84615e-06	SYNGR1	synaptogyrin 1 [Source:HGNC Symbol;Acc:HGNC:11498]
ENSG00000175445	3.59754	1.39935	1.36225	0.000222592	LPL	lipoprotein lipase [Source:HGNC Symbol;Acc:HGNC:6677]
ENSG00000170906	202.409	78.9089	1.35902	9.4812e-06	NDUFA3	NADH:ubiquinone oxidoreductase subunit A3 [Source:HGNC Symbol;Acc:HGNC:7686]
ENSG00000054277	5.87607	2.29468	1.35656	0.000196838	OPN3	opsin 3 [Source:HGNC Symbol;Acc:HGNC:14007]
ENSG00000142512	2.34215	0.915727	1.35484	0.00020701	SIGLEC10	sialic acid binding Ig like lectin 10 [Source:HGNC Symbol;Acc:HGNC:15620]
ENSG00000277258	74.5654	29.1814	1.35346	7.78566e-06	PCGF2	polycomb group ring finger 2 [Source:HGNC Symbol;Acc:HGNC:12929]
ENSG00000020922	6.59018	2.58009	1.3529	0.00179857	MRE11A	MRE11 homolog, double strand break repair nuclease [Source:HGNC Symbol;Acc:HGNC:7230]
ENSG00000181634	0.450519	0.176394	1.35279	0.00199738	TNFSF15	TNF superfamily member 15 [Source:HGNC Symbol;Acc:HGNC:11931]
ENSG00000265190	5.82015	2.28317	1.35002	7.66211e-05	ANXA8	annexin A8 [Source:HGNC Symbol;Acc:HGNC:546]
ENSG00000113749	3.61779	1.42416	1.345	9.71618e-05	HRH2	histamine receptor H2 [Source:HGNC Symbol;Acc:HGNC:5183]
ENSG00000078674	7.13621	2.81115	1.344	0.000273338	PCM1	pericentriolar material 1 [Source:HGNC Symbol;Acc:HGNC:8727]
ENSG00000172061	13.4686	5.32412	1.33899	2.55374e-06	LRRC15	leucine rich repeat containing 15 [Source:HGNC Symbol;Acc:HGNC:20818]
ENSG00000170954	5.75771	2.27651	1.33867	5.7073e-05	ZNF415	zinc finger protein 415 [Source:HGNC Symbol;Acc:HGNC:20636]
ENSG00000157087	0.5468	0.21636	1.33758	0.000514854	ATP2B2	ATPase plasma membrane Ca2+ transporting 2 [Source:HGNC Symbol;Acc:HGNC:815]
ENSG00000183801	2.31643	0.919277	1.33333	0.000344723	OLFML1	olfactomedin like 1 [Source:HGNC Symbol;Acc:HGNC:24473]
ENSG00000203668	20.9189	8.31809	1.33048	1.26373e-05	CHML	CHM like, Rab escort protein 2 [Source:HGNC Symbol;Acc:HGNC:1941]
ENSG00000224321	30.609	12.1929	1.32792	7.68578e-05	RP11-169K16.6	ribosomal protein L12 pseudogene 14 [Source:HGNC Symbol;Acc:HGNC:36495]
ENSG00000172717	3.26306	1.29983	1.3279	0.0010638	FAM71D	family with sequence similarity 71 member D [Source:HGNC Symbol;Acc:HGNC:20101]
ENSG00000163636	37.4539	14.9549	1.3245	9.30225e-05	PSMD6	proteasome 26S subunit, non-ATPase 6 [Source:HGNC Symbol;Acc:HGNC:9564]
ENSG00000112742	10.5812	4.2299	1.3228	0.000284689	TTK	TTK protein kinase [Source:HGNC Symbol;Acc:HGNC:12401]
ENSG00000235387	3.53112	1.41175	1.32264	0.000155943	LINC00961	small regulatory polypeptide of amino acid response [Source:HGNC Symbol;Acc:HGNC:27244]
ENSG00000253352	215.72	86.2861	1.32196	4.4591e-06	TUG1	taurine up-regulated 1 [Source:HGNC Symbol;Acc:HGNC:26066]
ENSG00000102038	3.09624	1.23849	1.32193	0.00177965	SMARCA1	SWI/SNF related, matrix associated, actin dependent regulator of chromatin, subfamily a, member 1 [Source:HGNC Symbol;Acc:HGNC:11097]
ENSG00000082014	23.4308	9.41011	1.31613	4.69083e-05	SMARCD3	SWI/SNF related, matrix associated, actin dependent regulator of chromatin, subfamily d, member 3 [Source:HGNC Symbol;Acc:HGNC:11108]
ENSG00000104267	15.5075	6.2303	1.31559	0.000215696	CA2	carbonic anhydrase 2 [Source:HGNC Symbol;Acc:HGNC:1373]
ENSG00000198886	337.721	136.233	1.30976	4.57193e-05	MT-ND4	mitochondrially encoded NADH:ubiquinone oxidoreductase core subunit 4 [Source:HGNC Symbol;Acc:HGNC:7459]
ENSG00000175874	3.48315	1.40544	1.30937	2.28771e-05	CREG2	cellular repressor of E1A stimulated genes 2 [Source:HGNC Symbol;Acc:HGNC:14272]
ENSG00000077232	21.6552	8.7455	1.3081	2.99557e-05	DNAJC10	DnaJ heat shock protein family (Hsp40) member C10 [Source:HGNC Symbol;Acc:HGNC:24637]
ENSG00000151465	136.671	55.218	1.30749	2.15305e-05	CDC123	cell division cycle 123 [Source:HGNC Symbol;Acc:HGNC:16827]
ENSG00000166342	20.5592	8.31757	1.30555	2.41473e-05	NETO1	neuropilin and tolloid like 1 [Source:HGNC Symbol;Acc:HGNC:13823]
ENSG00000233396	14.7216	5.96403	1.30358	1.82201e-05	RP11-458D21.1	long intergenic non-protein coding RNA 1719 [Source:HGNC Symbol;Acc:HGNC:52506]
ENSG00000136367	1.87435	0.761705	1.29909	0.000203134	ZFHX2	zinc finger homeobox 2 [Source:HGNC Symbol;Acc:HGNC:20152]
ENSG00000104081	68.7313	27.9313	1.29908	3.55668e-06	BMF	Bcl2 modifying factor [Source:HGNC Symbol;Acc:HGNC:24132]
ENSG00000075407	4.24032	1.72395	1.29846	5.73131e-05	ZNF37A	zinc finger protein 37A [Source:HGNC Symbol;Acc:HGNC:13102]
ENSG00000145715	2.00067	0.814957	1.29569	0.000466139	RASA1	RAS p21 protein activator 1 [Source:HGNC Symbol;Acc:HGNC:9871]
ENSG00000226221	15.4067	6.30451	1.2891	0.00129254	RPL26P19	ribosomal protein L26 pseudogene 19 [Source:HGNC Symbol;Acc:HGNC:36393]
ENSG00000125378	232.465	95.1885	1.28816	2.12761e-05	BMP4	bone morphogenetic protein 4 [Source:HGNC Symbol;Acc:HGNC:1071]
ENSG00000255622	3.32942	1.36364	1.28781	4.47046e-05	PCDHB17P	protocadherin beta 17 pseudogene [Source:HGNC Symbol;Acc:HGNC:14547]
ENSG00000187554	1.19203	0.488958	1.28564	0.00296191	TLR5	toll like receptor 5 [Source:HGNC Symbol;Acc:HGNC:11851]
ENSG00000274680	8.87383	3.6416	1.28499	5.04461e-05	MYO5BP1	myosin VB pseudogene 1 [Source:HGNC Symbol;Acc:HGNC:38495]
ENSG00000134369	17.3814	7.13773	1.284	1.10462e-05	NAV1	neuron navigator 1 [Source:HGNC Symbol;Acc:HGNC:15989]
ENSG00000253729	51.6705	21.2348	1.28291	0.00101022	PRKDC	protein kinase, DNA-activated, catalytic subunit [Source:HGNC Symbol;Acc:HGNC:9413]
ENSG00000237991	6.12011	2.51825	1.28114	0.00246278	RPL35P1	ribosomal protein L35 pseudogene 1 [Source:HGNC Symbol;Acc:HGNC:36695]
ENSG00000213030	5.83266	2.40093	1.28056	0.000348338	CGB8	chorionic gonadotropin subunit beta 8 [Source:HGNC Symbol;Acc:HGNC:16453]
ENSG00000077458	2.50314	1.0307	1.28011	0.00302993	FAM76B	family with sequence similarity 76 member B [Source:HGNC Symbol;Acc:HGNC:28492]
ENSG00000151062	1.49524	0.615868	1.27969	0.00149753	CACNA2D4	calcium voltage-gated channel auxiliary subunit alpha2delta 4 [Source:HGNC Symbol;Acc:HGNC:20202]
ENSG00000163820	8.63916	3.55896	1.27944	2.20966e-05	FYCO1	FYVE and coiled-coil domain containing 1 [Source:HGNC Symbol;Acc:HGNC:14673]
ENSG00000125848	1.16703	0.481287	1.27787	0.000782927	FLRT3	fibronectin leucine rich transmembrane protein 3 [Source:HGNC Symbol;Acc:HGNC:3762]
ENSG00000132471	336.208	138.797	1.27638	3.45977e-05	WBP2	WW domain binding protein 2 [Source:HGNC Symbol;Acc:HGNC:12738]
ENSG00000277159	3.01697	1.2458	1.27603	8.98967e-05	RP11-88E10.4	novel transcript
ENSG00000147041	0.545168	0.225256	1.27513	0.00212856	SYTL5	synaptotagmin like 5 [Source:HGNC Symbol;Acc:HGNC:15589]
ENSG00000264230	18.6506	7.73223	1.27027	2.74565e-05	ANXA8L1	annexin A8 like 1 [Source:HGNC Symbol;Acc:HGNC:23334]
ENSG00000176542	3.96754	1.64491	1.27024	1.01635e-05	KIAA2018	upstream transcription factor family member 3 [Source:HGNC Symbol;Acc:HGNC:30494]
ENSG00000233830	4.83323	2.00563	1.26894	0.00272461	EIF4HP1	eukaryotic translation initiation factor 4H pseudogene 1 [Source:HGNC Symbol;Acc:HGNC:49035]
ENSG00000198554	4.56392	1.89485	1.26819	0.0031571	WDHD1	WD repeat and HMG-box DNA binding protein 1 [Source:HGNC Symbol;Acc:HGNC:23170]
ENSG00000166164	42.74	17.7967	1.26398	5.26323e-05	BRD7	bromodomain containing 7 [Source:HGNC Symbol;Acc:HGNC:14310]
ENSG00000188624	5.44226	2.26903	1.26213	0.00214065	IGFL3	IGF like family member 3 [Source:HGNC Symbol;Acc:HGNC:32930]
ENSG00000196159	1.13506	0.473958	1.25993	0.000677139	FAT4	FAT atypical cadherin 4 [Source:HGNC Symbol;Acc:HGNC:23109]
ENSG00000259781	31.5479	13.1734	1.25992	0.000468825	RP11-673C5.1	high mobility group box 1 pseudogene 6 [Source:HGNC Symbol;Acc:HGNC:4998]
ENSG00000181649	82.0084	34.2604	1.25923	1.92274e-05	PHLDA2	pleckstrin homology like domain family A member 2 [Source:HGNC Symbol;Acc:HGNC:12385]
ENSG00000183621	12.0555	5.03655	1.25919	1.82139e-05	ZNF438	zinc finger protein 438 [Source:HGNC Symbol;Acc:HGNC:21029]
ENSG00000108774	150.969	63.127	1.25792	1.83838e-05	RAB5C	RAB5C, member RAS oncogene family [Source:HGNC Symbol;Acc:HGNC:9785]
ENSG00000129422	16.2037	6.78001	1.25697	0.000329444	MTUS1	microtubule associated scaffold protein 1 [Source:HGNC Symbol;Acc:HGNC:29789]
ENSG00000171988	4.48555	1.87869	1.25556	0.000864765	JMJD1C	jumonji domain containing 1C [Source:HGNC Symbol;Acc:HGNC:12313]
ENSG00000230291	10.9435	4.59548	1.25178	0.000724092	RP11-244J10.1	ribosomal protein L26 (RPL26) pseudogene
ENSG00000185483	1.6318	0.685672	1.25088	0.000293519	ROR1	receptor tyrosine kinase like orphan receptor 1 [Source:HGNC Symbol;Acc:HGNC:10256]
ENSG00000198740	14.196	5.96547	1.25078	2.82522e-05	ZNF652	zinc finger protein 652 [Source:HGNC Symbol;Acc:HGNC:29147]
ENSG00000169760	3.84325	1.61511	1.2507	0.000242795	NLGN1	neuroligin 1 [Source:HGNC Symbol;Acc:HGNC:14291]
ENSG00000100883	16.5214	6.94534	1.25022	0.00278886	SRP54	signal recognition particle 54 [Source:HGNC Symbol;Acc:HGNC:11301]
ENSG00000182117	432.559	181.924	1.24956	2.76943e-05	NOP10	NOP10 ribonucleoprotein [Source:HGNC Symbol;Acc:HGNC:14378]
ENSG00000277559	3.15658	1.32847	1.24859	0.000726293	RP11-434E6.4	novel transcript
ENSG00000184384	2.64737	1.11509	1.2474	0.000118168	MAML2	mastermind like transcriptional coactivator 2 [Source:HGNC Symbol;Acc:HGNC:16259]
ENSG00000224152	3.48117	1.46655	1.24714	0.000262588	AC009506.1	-
ENSG00000272259	2.21206	0.932077	1.24687	0.000359005	RP11-305P22.9	long intergenic non-protein coding RNA 1749 [Source:HGNC Symbol;Acc:HGNC:52537]
ENSG00000272994	1.83539	0.774434	1.24487	0.000247866	RP11-332H14.2	novel transcript
ENSG00000164744	85.7532	36.1895	1.24462	3.0121e-05	SUN3	Sad1 and UNC84 domain containing 3 [Source:HGNC Symbol;Acc:HGNC:22429]
ENSG00000066557	1.55273	0.655943	1.24316	0.00241382	LRRC40	leucine rich repeat containing 40 [Source:HGNC Symbol;Acc:HGNC:26004]
ENSG00000177181	7.71115	3.25805	1.24294	3.64571e-05	RIMKLA	ribosomal modification protein rimK like family member A [Source:HGNC Symbol;Acc:HGNC:28725]
ENSG00000110442	79.7462	33.7514	1.24047	8.9241e-05	COMMD9	COMM domain containing 9 [Source:HGNC Symbol;Acc:HGNC:25014]
ENSG00000134138	5.501	2.32913	1.2399	0.000119472	MEIS2	Meis homeobox 2 [Source:HGNC Symbol;Acc:HGNC:7001]
ENSG00000153201	17.2692	7.34276	1.2338	0.000948309	RANBP2	RAN binding protein 2 [Source:HGNC Symbol;Acc:HGNC:9848]
ENSG00000085276	6.00118	2.55722	1.23067	0.000184311	MECOM	MDS1 and EVI1 complex locus [Source:HGNC Symbol;Acc:HGNC:3498]
ENSG00000254717	3.69534	1.57572	1.2297	0.00317211	GLYATL1P2	glycine-N-acyltransferase like 1 pseudogene 2 [Source:HGNC Symbol;Acc:HGNC:37863]
ENSG00000102468	2.66789	1.13962	1.22714	0.000110714	HTR2A	5-hydroxytryptamine receptor 2A [Source:HGNC Symbol;Acc:HGNC:5293]
ENSG00000181472	34.0811	14.6529	1.21778	4.37068e-05	ZBTB2	zinc finger and BTB domain containing 2 [Source:HGNC Symbol;Acc:HGNC:20868]
ENSG00000124784	4.80832	2.0687	1.21681	0.00142427	RIOK1	RIO kinase 1 [Source:HGNC Symbol;Acc:HGNC:18656]
ENSG00000160410	294.744	126.828	1.21659	6.89898e-05	SHKBP1	SH3KBP1 binding protein 1 [Source:HGNC Symbol;Acc:HGNC:19214]
ENSG00000005102	6.68656	2.88003	1.21518	7.40486e-05	MEOX1	mesenchyme homeobox 1 [Source:HGNC Symbol;Acc:HGNC:7013]
ENSG00000131848	55.4354	23.9157	1.21285	0.000229958	ZSCAN5A	zinc finger and SCAN domain containing 5A [Source:HGNC Symbol;Acc:HGNC:23710]
ENSG00000066468	6.22465	2.68556	1.21277	0.000216193	FGFR2	fibroblast growth factor receptor 2 [Source:HGNC Symbol;Acc:HGNC:3689]
ENSG00000075539	18.1249	7.82698	1.21144	0.000285271	FRYL	FRY like transcription coactivator [Source:HGNC Symbol;Acc:HGNC:29127]
ENSG00000140575	28.7296	12.4103	1.211	0.00285847	IQGAP1	IQ motif containing GTPase activating protein 1 [Source:HGNC Symbol;Acc:HGNC:6110]
ENSG00000140743	91.6468	39.6222	1.20978	2.5647e-05	CDR2	cerebellar degeneration related protein 2 [Source:HGNC Symbol;Acc:HGNC:1799]
ENSG00000255455	6.10366	2.63969	1.20931	8.70719e-05	RP11-890B15.3	-
ENSG00000058272	4.87934	2.11335	1.20716	0.000410384	PPP1R12A	protein phosphatase 1 regulatory subunit 12A [Source:HGNC Symbol;Acc:HGNC:7618]
ENSG00000129534	6.88355	2.9815	1.20712	0.000756683	MIS18BP1	MIS18 binding protein 1 [Source:HGNC Symbol;Acc:HGNC:20190]
ENSG00000132436	14.5999	6.32493	1.20684	5.66412e-05	FIGNL1	fidgetin like 1 [Source:HGNC Symbol;Acc:HGNC:13286]
ENSG00000111912	6.49955	2.81597	1.20671	0.00024939	NCOA7	nuclear receptor coactivator 7 [Source:HGNC Symbol;Acc:HGNC:21081]
ENSG00000145216	5.9148	2.56333	1.20631	0.00170115	FIP1L1	factor interacting with PAPOLA and CPSF1 [Source:HGNC Symbol;Acc:HGNC:19124]
ENSG00000270228	1.33585	0.579603	1.20462	0.00276238	RP11-453E17.3	HEAT repeat containing 2 (HEATR2) pseudogene
ENSG00000167034	25.9869	11.2855	1.20332	5.01363e-05	NKX3-1	NK3 homeobox 1 [Source:HGNC Symbol;Acc:HGNC:7838]
ENSG00000228623	1.85304	0.806343	1.20043	0.00262609	ZNF883	zinc finger protein 883 [Source:HGNC Symbol;Acc:HGNC:27271]
ENSG00000039123	34.0511	14.8305	1.19913	0.00162547	SKIV2L2	Mtr4 exosome RNA helicase [Source:HGNC Symbol;Acc:HGNC:18734]
ENSG00000143786	14.0685	6.13008	1.19849	5.88943e-05	CNIH3	cornichon family AMPA receptor auxiliary protein 3 [Source:HGNC Symbol;Acc:HGNC:26802]
ENSG00000230002	2.92132	1.27305	1.19833	0.00146897	ALMS1-IT1	ALMS1 intronic transcript 1 [Source:HGNC Symbol;Acc:HGNC:41305]
ENSG00000174130	24.9946	10.897	1.19769	6.41485e-05	TLR6	toll like receptor 6 [Source:HGNC Symbol;Acc:HGNC:16711]
ENSG00000135336	8.12987	3.54751	1.19643	0.00283754	ORC3	origin recognition complex subunit 3 [Source:HGNC Symbol;Acc:HGNC:8489]
ENSG00000150938	36.3294	15.8537	1.19632	0.000120587	CRIM1	cysteine rich transmembrane BMP regulator 1 [Source:HGNC Symbol;Acc:HGNC:2359]
ENSG00000174574	127.267	55.5599	1.19574	8.35898e-05	AKIRIN1	akirin 1 [Source:HGNC Symbol;Acc:HGNC:25744]
ENSG00000006625	15.1011	6.59422	1.19538	0.000134637	GGCT	gamma-glutamylcyclotransferase [Source:HGNC Symbol;Acc:HGNC:21705]
ENSG00000162368	46.0792	20.1426	1.19387	7.85972e-05	CMPK1	cytidine/uridine monophosphate kinase 1 [Source:HGNC Symbol;Acc:HGNC:18170]
ENSG00000235954	128.197	56.1358	1.19137	2.29357e-05	TTC28-AS1	TTC28 antisense RNA 1 [Source:HGNC Symbol;Acc:HGNC:29336]
ENSG00000262888	7.12075	3.12262	1.18927	0.000472302	RP11-462G12.2	-
ENSG00000172765	119.381	52.3727	1.18869	3.50316e-05	TMCC1	transmembrane and coiled-coil domain family 1 [Source:HGNC Symbol;Acc:HGNC:29116]
ENSG00000100485	3.90829	1.71602	1.18747	0.000208693	SOS2	SOS Ras/Rho guanine nucleotide exchange factor 2 [Source:HGNC Symbol;Acc:HGNC:11188]
ENSG00000067955	32.6345	14.331	1.18726	9.6386e-05	CBFB	core-binding factor subunit beta [Source:HGNC Symbol;Acc:HGNC:1539]
ENSG00000230979	5.84904	2.57358	1.18442	0.00313385	AC079250.1	ribosomal protein L18a (RPL18A) pseudogene
ENSG00000135829	157.336	69.273	1.18349	0.00150833	DHX9	DExH-box helicase 9 [Source:HGNC Symbol;Acc:HGNC:2750]
ENSG00000164951	22.8279	10.0581	1.18244	7.63854e-05	PDP1	pyruvate dehyrogenase phosphatase catalytic subunit 1 [Source:HGNC Symbol;Acc:HGNC:9279]
ENSG00000132967	21.942	9.67559	1.18127	0.000410682	HMGB1P5	high mobility group box 1 pseudogene 5 [Source:HGNC Symbol;Acc:HGNC:4997]
ENSG00000214135	15.9019	7.01732	1.18021	0.000200358	AC024560.3	-
ENSG00000145362	2.5502	1.12626	1.17906	0.00211973	ANK2	ankyrin 2 [Source:HGNC Symbol;Acc:HGNC:493]
ENSG00000113318	6.37604	2.8171	1.17845	0.00315523	MSH3	mutS homolog 3 [Source:HGNC Symbol;Acc:HGNC:7326]
ENSG00000173166	1.31678	0.582626	1.17637	0.00293662	RAPH1	Ras association (RalGDS/AF-6) and pleckstrin homology domains 1 [Source:HGNC Symbol;Acc:HGNC:14436]
ENSG00000164236	19.7838	8.75707	1.1758	0.000105999	ANKRD33B	ankyrin repeat domain 33B [Source:HGNC Symbol;Acc:HGNC:35240]
ENSG00000153310	42.5141	18.8248	1.1753	0.000165896	FAM49B	family with sequence similarity 49 member B [Source:HGNC Symbol;Acc:HGNC:25216]
ENSG00000057252	4.24264	1.88021	1.17407	0.000429432	SOAT1	sterol O-acyltransferase 1 [Source:HGNC Symbol;Acc:HGNC:11177]
ENSG00000115524	65.4127	28.9942	1.17381	0.00175737	SF3B1	splicing factor 3b subunit 1 [Source:HGNC Symbol;Acc:HGNC:10768]
ENSG00000156140	2.7975	1.24003	1.17376	0.00103071	ADAMTS3	ADAM metallopeptidase with thrombospondin type 1 motif 3 [Source:HGNC Symbol;Acc:HGNC:219]
ENSG00000227825	1.53232	0.679673	1.1728	0.00172622	SLC9A7P1	solute carrier family 9 member 7 pseudogene 1 [Source:HGNC Symbol;Acc:HGNC:32679]
ENSG00000137804	39.6478	17.6076	1.17105	0.000206593	NUSAP1	nucleolar and spindle associated protein 1 [Source:HGNC Symbol;Acc:HGNC:18538]
ENSG00000155827	23.4752	10.4263	1.1709	0.00105597	RNF20	ring finger protein 20 [Source:HGNC Symbol;Acc:HGNC:10062]
ENSG00000082805	79.0051	35.1307	1.16921	4.53172e-05	ERC1	ELKS/RAB6-interacting/CAST family member 1 [Source:HGNC Symbol;Acc:HGNC:17072]
ENSG00000228253	34.8094	15.4951	1.16767	0.000950754	MT-ATP8	mitochondrially encoded ATP synthase membrane subunit 8 [Source:HGNC Symbol;Acc:HGNC:7415]
ENSG00000244694	5.68598	2.53288	1.16663	0.000114602	PTCHD4	patched domain containing 4 [Source:HGNC Symbol;Acc:HGNC:21345]
ENSG00000168675	69.1237	30.8107	1.16575	2.34363e-05	LDLRAD4	low density lipoprotein receptor class A domain containing 4 [Source:HGNC Symbol;Acc:HGNC:1224]
ENSG00000277791	836.163	372.867	1.16512	7.8324e-05	PSMB3	proteasome subunit beta 3 [Source:HGNC Symbol;Acc:HGNC:9540]
ENSG00000251095	5.81882	2.59536	1.16479	0.00157498	RP11-115D19.1	novel transcript
ENSG00000139168	19.226	8.57554	1.16476	0.000433651	ZCRB1	zinc finger CCHC-type and RNA binding motif containing 1 [Source:HGNC Symbol;Acc:HGNC:29620]
ENSG00000152240	15.1416	6.7555	1.16439	0.000694667	HAUS1	HAUS augmin like complex subunit 1 [Source:HGNC Symbol;Acc:HGNC:25174]
ENSG00000183765	30.9005	13.7877	1.16425	0.000323928	CHEK2	checkpoint kinase 2 [Source:HGNC Symbol;Acc:HGNC:16627]
ENSG00000064195	6.449	2.87937	1.16332	0.000216521	DLX3	distal-less homeobox 3 [Source:HGNC Symbol;Acc:HGNC:2916]
ENSG00000106682	256.618	114.62	1.16277	0.000118321	EIF4H	eukaryotic translation initiation factor 4H [Source:HGNC Symbol;Acc:HGNC:12741]
ENSG00000137807	21.1012	9.4348	1.16126	0.0024673	KIF23	kinesin family member 23 [Source:HGNC Symbol;Acc:HGNC:6392]
ENSG00000126500	5.09215	2.27796	1.16054	0.000110694	FLRT1	fibronectin leucine rich transmembrane protein 1 [Source:HGNC Symbol;Acc:HGNC:3760]
ENSG00000136603	27.1195	12.1407	1.15948	7.64746e-05	SKIL	SKI like proto-oncogene [Source:HGNC Symbol;Acc:HGNC:10897]
ENSG00000150787	39.6107	17.7445	1.15852	0.000271159	PTS	6-pyruvoyltetrahydropterin synthase [Source:HGNC Symbol;Acc:HGNC:9689]
ENSG00000197410	15.9444	7.14893	1.15725	0.000219652	DCHS2	dachsous cadherin-related 2 [Source:HGNC Symbol;Acc:HGNC:23111]
ENSG00000147180	2.11673	0.950454	1.15515	0.000627182	ZNF711	zinc finger protein 711 [Source:HGNC Symbol;Acc:HGNC:13128]
ENSG00000160007	60.2815	27.0731	1.15486	9.48023e-05	ARHGAP35	Rho GTPase activating protein 35 [Source:HGNC Symbol;Acc:HGNC:4591]
ENSG00000156469	8.43297	3.78787	1.15465	0.00131803	MTERF3	mitochondrial transcription termination factor 3 [Source:HGNC Symbol;Acc:HGNC:24258]
ENSG00000167325	81.7769	36.7331	1.15461	0.00192545	RRM1	ribonucleotide reductase catalytic subunit M1 [Source:HGNC Symbol;Acc:HGNC:10451]
ENSG00000111817	6.47844	2.91074	1.15426	0.00017102	DSE	dermatan sulfate epimerase [Source:HGNC Symbol;Acc:HGNC:21144]
ENSG00000060749	24.8453	11.1741	1.15281	0.000256342	QSER1	glutamine and serine rich 1 [Source:HGNC Symbol;Acc:HGNC:26154]
ENSG00000203644	9.91015	4.46174	1.1513	0.00136888	RP11-332M2.1	novel transcript, sense intronic to TMCC1
ENSG00000273760	61.2691	27.5855	1.15125	0.000187009	CH17-360D5.3	novel transcript
ENSG00000024526	6.90676	3.11024	1.15098	0.00051231	DEPDC1	DEP domain containing 1 [Source:HGNC Symbol;Acc:HGNC:22949]
ENSG00000141367	168.801	76.0854	1.14964	0.00223552	CLTC	clathrin heavy chain [Source:HGNC Symbol;Acc:HGNC:2092]
ENSG00000180263	1.13804	0.513199	1.14896	0.00223649	FGD6	FYVE, RhoGEF and PH domain containing 6 [Source:HGNC Symbol;Acc:HGNC:21740]
ENSG00000182575	2.40573	1.08486	1.14896	0.000549774	NXPH3	neurexophilin 3 [Source:HGNC Symbol;Acc:HGNC:8077]
ENSG00000228656	6.53002	2.94491	1.14886	0.00116022	MYO5BP3	myosin VB pseudogene 3 [Source:HGNC Symbol;Acc:HGNC:38497]
ENSG00000080200	1.41377	0.638085	1.14773	0.00270062	CRYBG3	crystallin beta-gamma domain containing 3 [Source:HGNC Symbol;Acc:HGNC:34427]
ENSG00000132718	3.6339	1.64129	1.14669	0.000575508	SYT11	synaptotagmin 11 [Source:HGNC Symbol;Acc:HGNC:19239]
ENSG00000005100	12.0141	5.43228	1.1451	0.000361644	DHX33	DEAH-box helicase 33 [Source:HGNC Symbol;Acc:HGNC:16718]
ENSG00000179046	6.54083	2.9602	1.14378	0.00208941	TRIML2	tripartite motif family like 2 [Source:HGNC Symbol;Acc:HGNC:26378]
ENSG00000109536	14.3565	6.49768	1.1437	0.00267941	FRG1	FSHD region gene 1 [Source:HGNC Symbol;Acc:HGNC:3954]
ENSG00000112182	8.28496	3.75107	1.14319	0.000195878	BACH2	BTB domain and CNC homolog 2 [Source:HGNC Symbol;Acc:HGNC:14078]
ENSG00000092295	14.2603	6.46759	1.14071	0.000406986	TGM1	transglutaminase 1 [Source:HGNC Symbol;Acc:HGNC:11777]
ENSG00000248527	86.4876	39.2718	1.139	0.00064957	MTATP6P1	MT-ATP6 pseudogene 1 [Source:HGNC Symbol;Acc:HGNC:44575]
ENSG00000189403	75.6292	34.4129	1.13599	0.000341882	HMGB1	high mobility group box 1 [Source:HGNC Symbol;Acc:HGNC:4983]
ENSG00000204370	57.6548	26.2646	1.13432	0.000178725	SDHD	succinate dehydrogenase complex subunit D [Source:HGNC Symbol;Acc:HGNC:10683]
ENSG00000100503	12.2956	5.6155	1.13066	0.00102664	NIN	ninein [Source:HGNC Symbol;Acc:HGNC:14906]
ENSG00000102024	16.5346	7.55207	1.13054	0.00142211	PLS3	plastin 3 [Source:HGNC Symbol;Acc:HGNC:9091]
ENSG00000237515	1.78216	0.814048	1.13044	0.00126947	SHISA9	shisa family member 9 [Source:HGNC Symbol;Acc:HGNC:37231]
ENSG00000164220	14.9336	6.82188	1.13032	0.000142578	F2RL2	coagulation factor II thrombin receptor like 2 [Source:HGNC Symbol;Acc:HGNC:3539]
ENSG00000162494	3.40506	1.55682	1.12908	0.000388751	LRRC38	leucine rich repeat containing 38 [Source:HGNC Symbol;Acc:HGNC:27005]
ENSG00000181104	15.2768	6.9852	1.12897	0.000169646	F2R	coagulation factor II thrombin receptor [Source:HGNC Symbol;Acc:HGNC:3537]
ENSG00000092820	113.409	51.924	1.12707	0.000633838	EZR	ezrin [Source:HGNC Symbol;Acc:HGNC:12691]
ENSG00000164841	10.2535	4.69703	1.1263	0.000478155	TMEM74	transmembrane protein 74 [Source:HGNC Symbol;Acc:HGNC:26409]
ENSG00000198763	326.452	149.591	1.12585	0.000842451	MT-ND2	mitochondrially encoded NADH:ubiquinone oxidoreductase core subunit 2 [Source:HGNC Symbol;Acc:HGNC:7456]
ENSG00000185015	7.58911	3.47867	1.1254	0.000410782	CA13	carbonic anhydrase 13 [Source:HGNC Symbol;Acc:HGNC:14914]
ENSG00000150316	24.4838	11.2362	1.12367	0.000440655	CWC15	CWC15 spliceosome associated protein homolog [Source:HGNC Symbol;Acc:HGNC:26939]
ENSG00000147117	6.2073	2.85029	1.12286	0.000476264	ZNF157	zinc finger protein 157 [Source:HGNC Symbol;Acc:HGNC:12942]
ENSG00000133112	182.455	83.8466	1.12172	6.55027e-05	TPT1	tumor protein, translationally-controlled 1 [Source:HGNC Symbol;Acc:HGNC:12022]
ENSG00000113460	14.0923	6.48681	1.11932	0.00102895	BRIX1	BRX1, biogenesis of ribosomes [Source:HGNC Symbol;Acc:HGNC:24170]
ENSG00000092969	7.13682	3.28634	1.1188	0.000749141	TGFB2	transforming growth factor beta 2 [Source:HGNC Symbol;Acc:HGNC:11768]
ENSG00000242779	6.78846	3.12849	1.11762	0.00221405	ZNF702P	zinc finger protein 702, pseudogene [Source:HGNC Symbol;Acc:HGNC:25775]
ENSG00000117906	59.4975	27.423	1.11744	0.000663073	RCN2	reticulocalbin 2 [Source:HGNC Symbol;Acc:HGNC:9935]
ENSG00000037749	21.3027	9.82895	1.11593	0.000277759	MFAP3	microfibril associated protein 3 [Source:HGNC Symbol;Acc:HGNC:7034]
ENSG00000113161	22.3564	10.3164	1.11575	0.000797452	HMGCR	3-hydroxy-3-methylglutaryl-CoA reductase [Source:HGNC Symbol;Acc:HGNC:5006]
ENSG00000251381	262.339	121.137	1.11479	0.000121159	LINC00958	long intergenic non-protein coding RNA 958 [Source:HGNC Symbol;Acc:HGNC:48671]
ENSG00000064102	22.8848	10.573	1.11401	0.00126728	ASUN	integrator complex subunit 13 [Source:HGNC Symbol;Acc:HGNC:20174]
ENSG00000143217	3.61376	1.67107	1.11273	0.000478987	PVRL4	nectin cell adhesion molecule 4 [Source:HGNC Symbol;Acc:HGNC:19688]
ENSG00000108443	27.3336	12.6398	1.1127	0.000140765	RPS6KB1	ribosomal protein S6 kinase B1 [Source:HGNC Symbol;Acc:HGNC:10436]
ENSG00000213693	3.90447	1.80724	1.11134	0.000435779	SEC14L1P1	SEC14 like 1 pseudogene 1 [Source:HGNC Symbol;Acc:HGNC:44189]
ENSG00000079459	518.95	240.347	1.11048	0.000139516	FDFT1	farnesyl-diphosphate farnesyltransferase 1 [Source:HGNC Symbol;Acc:HGNC:3629]
ENSG00000259370	2.26533	1.05095	1.10802	0.00117454	RP11-1069G10.1	-
ENSG00000175455	15.5879	7.23201	1.10796	0.000779642	CCDC14	coiled-coil domain containing 14 [Source:HGNC Symbol;Acc:HGNC:25766]
ENSG00000171497	9.32176	4.32513	1.10786	0.000587485	PPID	peptidylprolyl isomerase D [Source:HGNC Symbol;Acc:HGNC:9257]
ENSG00000259319	5.80701	2.6962	1.10687	0.000533372	RP11-293M10.6	-
ENSG00000145780	15.0127	6.97717	1.10547	0.000226489	FEM1C	fem-1 homolog C [Source:HGNC Symbol;Acc:HGNC:16933]
ENSG00000135636	3.86965	1.79851	1.1054	0.00048452	DYSF	dysferlin [Source:HGNC Symbol;Acc:HGNC:3097]
ENSG00000152795	28.4829	13.2679	1.10216	0.00124241	HNRNPDL	heterogeneous nuclear ribonucleoprotein D like [Source:HGNC Symbol;Acc:HGNC:5037]
ENSG00000148734	0.5678	0.264594	1.10161	0.00138403	NPFFR1	neuropeptide FF receptor 1 [Source:HGNC Symbol;Acc:HGNC:17425]
ENSG00000145741	820.168	382.207	1.10157	0.000100202	BTF3	basic transcription factor 3 [Source:HGNC Symbol;Acc:HGNC:1125]
ENSG00000259498	2.31379	1.07866	1.10101	0.00185814	RP11-244F12.3	TPM1 antisense RNA [Source:HGNC Symbol;Acc:HGNC:53635]
ENSG00000272767	6.88213	3.21053	1.10004	0.00193634	JMJD1C-AS1	JMJD1C antisense RNA 1 [Source:HGNC Symbol;Acc:HGNC:28222]
ENSG00000184574	27.4502	12.808	1.09977	9.76722e-05	LPAR5	lysophosphatidic acid receptor 5 [Source:HGNC Symbol;Acc:HGNC:13307]
ENSG00000058729	10.0524	4.69049	1.09972	0.00228114	RIOK2	RIO kinase 2 [Source:HGNC Symbol;Acc:HGNC:18999]
ENSG00000181744	5.37761	2.51088	1.09877	0.000538681	C3orf58	divergent protein kinase domain 2A [Source:HGNC Symbol;Acc:HGNC:28490]
ENSG00000138160	6.30348	2.94666	1.09707	0.00238365	KIF11	kinesin family member 11 [Source:HGNC Symbol;Acc:HGNC:6388]
ENSG00000187210	15.8942	7.43239	1.0966	0.000160191	GCNT1	glucosaminyl (N-acetyl) transferase 1, core 2 [Source:HGNC Symbol;Acc:HGNC:4203]
ENSG00000259129	46.7228	21.8494	1.09654	0.000137698	LINC00648	long intergenic non-protein coding RNA 648 [Source:HGNC Symbol;Acc:HGNC:44302]
ENSG00000136141	3.18168	1.48803	1.09639	0.00294096	LRCH1	leucine rich repeats and calponin homology domain containing 1 [Source:HGNC Symbol;Acc:HGNC:20309]
ENSG00000272121	15.5411	7.27928	1.09422	0.000254119	RP4-555D20.4	novel transcript
ENSG00000147677	104.564	48.9956	1.09367	0.0008679	EIF3H	eukaryotic translation initiation factor 3 subunit H [Source:HGNC Symbol;Acc:HGNC:3273]
ENSG00000147124	12.2937	5.76552	1.09239	0.000270796	ZNF41	zinc finger protein 41 [Source:HGNC Symbol;Acc:HGNC:13107]
ENSG00000278238	16.2211	7.6138	1.09119	0.000385508	RP11-245D16.4	novel transcript
ENSG00000213866	14.2246	6.67792	1.09092	0.00054853	YBX1P10	Y-box binding protein 1 pseudogene 10 [Source:HGNC Symbol;Acc:HGNC:42432]
ENSG00000266278	5.61272	2.64254	1.08678	0.00134485	RP11-41O4.2	long intergenic non-protein coding RNA 1910 [Source:HGNC Symbol;Acc:HGNC:52729]
ENSG00000118482	13.3175	6.27143	1.08646	0.000863317	PHF3	PHD finger protein 3 [Source:HGNC Symbol;Acc:HGNC:8921]
ENSG00000128342	30.9643	14.5955	1.08509	0.000434984	LIF	LIF, interleukin 6 family cytokine [Source:HGNC Symbol;Acc:HGNC:6596]
ENSG00000176340	220.6	103.996	1.08491	0.00012715	COX8A	cytochrome c oxidase subunit 8A [Source:HGNC Symbol;Acc:HGNC:2294]
ENSG00000151914	20.8615	9.85249	1.08228	0.00214088	DST	dystonin [Source:HGNC Symbol;Acc:HGNC:1090]
ENSG00000262904	3.22551	1.52342	1.08222	0.00238909	TMPOP2	thymopoietin pseudogene 2 [Source:HGNC Symbol;Acc:HGNC:50860]
ENSG00000110723	5.10827	2.41471	1.08098	0.000958938	EXPH5	exophilin 5 [Source:HGNC Symbol;Acc:HGNC:30578]
ENSG00000170214	46.3293	21.9284	1.07913	0.000230564	ADRA1B	adrenoceptor alpha 1B [Source:HGNC Symbol;Acc:HGNC:278]
ENSG00000196757	2.91967	1.3827	1.07832	0.00188913	ZNF700	zinc finger protein 700 [Source:HGNC Symbol;Acc:HGNC:25292]
ENSG00000272486	13.4684	6.38475	1.07688	0.00175731	RP11-532M24.1	-
ENSG00000119414	28.7326	13.6369	1.07517	0.000488803	PPP6C	protein phosphatase 6 catalytic subunit [Source:HGNC Symbol;Acc:HGNC:9323]
ENSG00000254510	35.9376	17.0565	1.07517	0.000788059	RP11-867G23.10	-
ENSG00000164934	22.882	10.8606	1.07511	0.00230567	DCAF13	DDB1 and CUL4 associated factor 13 [Source:HGNC Symbol;Acc:HGNC:24535]
ENSG00000100097	5658.43	2685.98	1.07495	0.000103433	LGALS1	galectin 1 [Source:HGNC Symbol;Acc:HGNC:6561]
ENSG00000175697	37.3426	17.7349	1.07423	0.000150935	GPR156	G protein-coupled receptor 156 [Source:HGNC Symbol;Acc:HGNC:20844]
ENSG00000269713	8.34443	3.96324	1.07413	0.000324032	NBPF9	NBPF member 9 [Source:HGNC Symbol;Acc:HGNC:31991]
ENSG00000251003	16.8966	8.03541	1.07229	0.00195377	ZFPM2-AS1	ZFPM2 antisense RNA 1 [Source:HGNC Symbol;Acc:HGNC:50698]
ENSG00000233601	48.6051	23.1284	1.07144	0.000264875	NCOR1P3	nuclear receptor corepressor 1 pseudogene 3 [Source:HGNC Symbol;Acc:HGNC:42996]
ENSG00000109971	1365.41	650.202	1.07037	0.000822229	HSPA8	heat shock protein family A (Hsp70) member 8 [Source:HGNC Symbol;Acc:HGNC:5241]
ENSG00000109929	12.104	5.77101	1.06859	0.00176154	SC5D	sterol-C5-desaturase [Source:HGNC Symbol;Acc:HGNC:10547]
ENSG00000274225	8.716	4.15632	1.06836	0.00144578	KB-68A7.1	novel transcript
ENSG00000178150	7.13913	3.40448	1.06831	0.00255649	ZNF114	zinc finger protein 114 [Source:HGNC Symbol;Acc:HGNC:12894]
ENSG00000159593	31.5833	15.0741	1.06709	0.00212524	NAE1	NEDD8 activating enzyme E1 subunit 1 [Source:HGNC Symbol;Acc:HGNC:621]
ENSG00000131171	18.1265	8.65767	1.06605	0.000706832	SH3BGRL	SH3 domain binding glutamate rich protein like [Source:HGNC Symbol;Acc:HGNC:10823]
ENSG00000168916	21.1057	10.0849	1.06544	0.000382479	ZNF608	zinc finger protein 608 [Source:HGNC Symbol;Acc:HGNC:29238]
ENSG00000235109	56.4616	26.9887	1.06491	0.000267056	ZSCAN31	zinc finger and SCAN domain containing 31 [Source:HGNC Symbol;Acc:HGNC:14097]
ENSG00000171604	38.8239	18.57	1.06397	0.000660388	CXXC5	CXXC finger protein 5 [Source:HGNC Symbol;Acc:HGNC:26943]
ENSG00000173611	2.21433	1.05922	1.06387	0.00137653	SCAI	suppressor of cancer cell invasion [Source:HGNC Symbol;Acc:HGNC:26709]
ENSG00000177301	7.80434	3.73656	1.06257	0.000210606	KCNA2	potassium voltage-gated channel subfamily A member 2 [Source:HGNC Symbol;Acc:HGNC:6220]
ENSG00000270647	26.5156	12.6993	1.0621	0.00175648	TAF15	TATA-box binding protein associated factor 15 [Source:HGNC Symbol;Acc:HGNC:11547]
ENSG00000127124	7.44272	3.56503	1.06192	0.000589815	HIVEP3	human immunodeficiency virus type I enhancer binding protein 3 [Source:HGNC Symbol;Acc:HGNC:13561]
ENSG00000198695	101	48.4995	1.05832	0.00129615	MT-ND6	mitochondrially encoded NADH:ubiquinone oxidoreductase core subunit 6 [Source:HGNC Symbol;Acc:HGNC:7462]
ENSG00000196531	230.216	110.558	1.05819	0.000416626	NACA	nascent polypeptide associated complex subunit alpha [Source:HGNC Symbol;Acc:HGNC:7629]
ENSG00000206579	0.626756	0.301008	1.0581	0.00241561	XKR4	XK related 4 [Source:HGNC Symbol;Acc:HGNC:29394]
ENSG00000180867	18.5229	8.90055	1.05734	0.000808644	PDIA3P1	protein disulfide isomerase family A member 3 pseudogene 1 [Source:HGNC Symbol;Acc:HGNC:4607]
ENSG00000122641	5.66041	2.72954	1.05225	0.000780617	INHBA	inhibin subunit beta A [Source:HGNC Symbol;Acc:HGNC:6066]
ENSG00000120088	7.49361	3.61939	1.04992	0.000855594	CRHR1	corticotropin releasing hormone receptor 1 [Source:HGNC Symbol;Acc:HGNC:2357]
ENSG00000109099	21.4727	10.3746	1.04945	0.00136686	PMP22	peripheral myelin protein 22 [Source:HGNC Symbol;Acc:HGNC:9118]
ENSG00000151725	11.2557	5.43946	1.04913	0.00117019	CENPU	centromere protein U [Source:HGNC Symbol;Acc:HGNC:21348]
ENSG00000198937	179.463	86.7848	1.04817	0.000268557	CCDC167	coiled-coil domain containing 167 [Source:HGNC Symbol;Acc:HGNC:21239]
ENSG00000170006	2.96388	1.43368	1.04776	0.00299259	TMEM154	transmembrane protein 154 [Source:HGNC Symbol;Acc:HGNC:26489]
ENSG00000198721	20.5378	9.93565	1.04759	0.00138809	ECI2	enoyl-CoA delta isomerase 2 [Source:HGNC Symbol;Acc:HGNC:14601]
ENSG00000237765	10.3121	4.99061	1.04705	0.0014135	FAM200B	family with sequence similarity 200 member B [Source:HGNC Symbol;Acc:HGNC:27740]
ENSG00000140416	107.436	52.0011	1.04687	0.000397499	TPM1	tropomyosin 1 [Source:HGNC Symbol;Acc:HGNC:12010]
ENSG00000065548	24.938	12.0773	1.04605	0.00149285	ZC3H15	zinc finger CCCH-type containing 15 [Source:HGNC Symbol;Acc:HGNC:29528]
ENSG00000120265	62.2563	30.1521	1.04596	0.000540012	PCMT1	protein-L-isoaspartate (D-aspartate) O-methyltransferase [Source:HGNC Symbol;Acc:HGNC:8728]
ENSG00000065978	774.928	375.354	1.04581	0.000918178	YBX1	Y-box binding protein 1 [Source:HGNC Symbol;Acc:HGNC:8014]
ENSG00000121871	3.9424	1.91077	1.04492	0.000433145	SLITRK3	SLIT and NTRK like family member 3 [Source:HGNC Symbol;Acc:HGNC:23501]
ENSG00000008513	68.9601	33.4234	1.0449	0.000516193	ST3GAL1	ST3 beta-galactoside alpha-2,3-sialyltransferase 1 [Source:HGNC Symbol;Acc:HGNC:10862]
ENSG00000084676	6.6052	3.20174	1.04475	0.00123447	NCOA1	nuclear receptor coactivator 1 [Source:HGNC Symbol;Acc:HGNC:7668]
ENSG00000145014	76.8674	37.2667	1.04448	0.000192	TMEM44	transmembrane protein 44 [Source:HGNC Symbol;Acc:HGNC:25120]
ENSG00000178878	8.22966	3.99442	1.04285	0.000366494	APOLD1	apolipoprotein L domain containing 1 [Source:HGNC Symbol;Acc:HGNC:25268]
ENSG00000180008	17.7849	8.63307	1.04271	0.000408086	SOCS4	suppressor of cytokine signaling 4 [Source:HGNC Symbol;Acc:HGNC:19392]
ENSG00000146143	72.4522	35.202	1.04137	0.00170062	PRIM2	DNA primase subunit 2 [Source:HGNC Symbol;Acc:HGNC:9370]
ENSG00000185477	0.604247	0.293586	1.04136	0.00283688	GPRIN3	GPRIN family member 3 [Source:HGNC Symbol;Acc:HGNC:27733]
ENSG00000250320	23.746	11.5604	1.03849	0.000922431	CTD-2269F5.1	-
ENSG00000229847	2.12017	1.0329	1.03748	0.00231098	EMX2OS	EMX2 opposite strand/antisense RNA [Source:HGNC Symbol;Acc:HGNC:18511]
ENSG00000172733	2.84542	1.38708	1.0366	0.00168429	PURG	purine rich element binding protein G [Source:HGNC Symbol;Acc:HGNC:17930]
ENSG00000152382	4.2142	2.05542	1.03583	0.00305943	TADA1	transcriptional adaptor 1 [Source:HGNC Symbol;Acc:HGNC:30631]
ENSG00000261040	25.3695	12.3751	1.03565	0.00191409	WFDC21P	WAP four-disulfide core domain 21, pseudogene [Source:HGNC Symbol;Acc:HGNC:50357]
ENSG00000118503	4.7676	2.32628	1.03524	0.00102256	TNFAIP3	TNF alpha induced protein 3 [Source:HGNC Symbol;Acc:HGNC:11896]
ENSG00000228794	111.888	54.6486	1.0338	0.000354108	LINC01128	long intergenic non-protein coding RNA 1128 [Source:HGNC Symbol;Acc:HGNC:49377]
ENSG00000142556	21.9959	10.748	1.03318	0.000417124	ZNF614	zinc finger protein 614 [Source:HGNC Symbol;Acc:HGNC:24722]
ENSG00000163430	364.821	178.542	1.03093	0.000810763	FSTL1	follistatin like 1 [Source:HGNC Symbol;Acc:HGNC:3972]
ENSG00000231500	1839.18	900.495	1.03028	0.000230237	RPS18	ribosomal protein S18 [Source:HGNC Symbol;Acc:HGNC:10401]
ENSG00000085491	4.5186	2.21278	1.03002	0.00311021	SLC25A24	solute carrier family 25 member 24 [Source:HGNC Symbol;Acc:HGNC:20662]
ENSG00000169851	14.0935	6.90303	1.02973	0.000289333	PCDH7	protocadherin 7 [Source:HGNC Symbol;Acc:HGNC:8659]
ENSG00000164944	15.0208	7.36022	1.02914	0.00247722	KIAA1429	vir like m6A methyltransferase associated [Source:HGNC Symbol;Acc:HGNC:24500]
ENSG00000154511	42.3897	20.818	1.02589	0.000276273	FAM69A	divergent protein kinase domain 1A [Source:HGNC Symbol;Acc:HGNC:32213]
ENSG00000171617	53.5435	26.2959	1.02588	0.000468666	ENC1	ectodermal-neural cortex 1 [Source:HGNC Symbol;Acc:HGNC:3345]
ENSG00000152315	7.84353	3.85347	1.02534	0.000917264	KCNK13	potassium two pore domain channel subfamily K member 13 [Source:HGNC Symbol;Acc:HGNC:6275]
ENSG00000144713	623.86	306.802	1.02392	0.000400599	RPL32	ribosomal protein L32 [Source:HGNC Symbol;Acc:HGNC:10336]
ENSG00000088756	9.15514	4.50296	1.02371	0.000868371	ARHGAP28	Rho GTPase activating protein 28 [Source:HGNC Symbol;Acc:HGNC:25509]
ENSG00000095739	39.1925	19.2959	1.02229	0.000466	BAMBI	BMP and activin membrane bound inhibitor [Source:HGNC Symbol;Acc:HGNC:30251]
ENSG00000276850	89.7871	44.2159	1.02194	0.000577938	CH17-360D5.2	novel transcript
ENSG00000184867	66.4623	32.7392	1.02152	0.00139673	ARMCX2	armadillo repeat containing X-linked 2 [Source:HGNC Symbol;Acc:HGNC:16869]
ENSG00000197958	754.965	372.328	1.01984	0.000708024	RPL12	ribosomal protein L12 [Source:HGNC Symbol;Acc:HGNC:10302]
ENSG00000174173	15.1808	7.48684	1.01982	0.00317164	TRMT10C	tRNA methyltransferase 10C, mitochondrial RNase P subunit [Source:HGNC Symbol;Acc:HGNC:26022]
ENSG00000165030	70.2176	34.6348	1.01961	0.000392385	NFIL3	nuclear factor, interleukin 3 regulated [Source:HGNC Symbol;Acc:HGNC:7787]
ENSG00000149658	370.137	182.64	1.01906	0.000402893	YTHDF1	YTH N6-methyladenosine RNA binding protein 1 [Source:HGNC Symbol;Acc:HGNC:15867]
ENSG00000198899	583.331	287.988	1.01831	0.000768446	MT-ATP6	mitochondrially encoded ATP synthase membrane subunit 6 [Source:HGNC Symbol;Acc:HGNC:7414]
ENSG00000145632	107.399	53.0331	1.01802	0.00157191	PLK2	polo like kinase 2 [Source:HGNC Symbol;Acc:HGNC:19699]
ENSG00000100852	9.50669	4.70078	1.01604	0.00149587	ARHGAP5	Rho GTPase activating protein 5 [Source:HGNC Symbol;Acc:HGNC:675]
ENSG00000168282	3.88795	1.92296	1.01568	0.00300524	MGAT2	mannosyl (alpha-1,6-)-glycoprotein beta-1,2-N-acetylglucosaminyltransferase [Source:HGNC Symbol;Acc:HGNC:7045]
ENSG00000100302	32.2252	15.9512	1.01452	0.000387248	RASD2	RASD family member 2 [Source:HGNC Symbol;Acc:HGNC:18229]
ENSG00000164985	9.49736	4.70289	1.01398	0.0020385	PSIP1	PC4 and SFRS1 interacting protein 1 [Source:HGNC Symbol;Acc:HGNC:9527]
ENSG00000114346	9.05923	4.48847	1.01317	0.00317055	ECT2	epithelial cell transforming 2 [Source:HGNC Symbol;Acc:HGNC:3155]
ENSG00000136114	16.0778	7.96638	1.01308	0.000484593	THSD1	thrombospondin type 1 domain containing 1 [Source:HGNC Symbol;Acc:HGNC:17754]
ENSG00000138449	10.9306	5.41775	1.0126	0.00146956	SLC40A1	solute carrier family 40 member 1 [Source:HGNC Symbol;Acc:HGNC:10909]
ENSG00000251136	16.589	8.22817	1.01158	0.000753671	RP11-37B2.1	-
ENSG00000120738	38.7767	19.257	1.00981	0.00261351	EGR1	early growth response 1 [Source:HGNC Symbol;Acc:HGNC:3238]
ENSG00000255874	3.20161	1.58999	1.00978	0.0008505	LINC00346	long intergenic non-protein coding RNA 346 [Source:HGNC Symbol;Acc:HGNC:27492]
ENSG00000170382	82.9758	41.2171	1.00945	0.000313303	LRRN2	leucine rich repeat neuronal 2 [Source:HGNC Symbol;Acc:HGNC:16914]
ENSG00000101871	1.74909	0.868876	1.00938	0.00159745	MID1	midline 1 [Source:HGNC Symbol;Acc:HGNC:7095]
ENSG00000169981	61.8034	30.7472	1.00723	0.00054322	ZNF35	zinc finger protein 35 [Source:HGNC Symbol;Acc:HGNC:13099]
ENSG00000175591	7.39504	3.68165	1.00621	0.00202774	P2RY2	purinergic receptor P2Y2 [Source:HGNC Symbol;Acc:HGNC:8541]
ENSG00000145592	312.113	155.421	1.00589	0.000452168	RPL37	ribosomal protein L37 [Source:HGNC Symbol;Acc:HGNC:10347]
ENSG00000143252	75.7247	37.7555	1.00408	0.00102594	SDHC	succinate dehydrogenase complex subunit C [Source:HGNC Symbol;Acc:HGNC:10682]
ENSG00000008441	34.6554	17.2844	1.00361	0.000934207	NFIX	nuclear factor I X [Source:HGNC Symbol;Acc:HGNC:7788]
ENSG00000104979	280.021	139.695	1.00325	0.000346649	C19orf53	chromosome 19 open reading frame 53 [Source:HGNC Symbol;Acc:HGNC:24991]
ENSG00000169564	268.893	134.23	1.00232	0.000572314	PCBP1	poly(rC) binding protein 1 [Source:HGNC Symbol;Acc:HGNC:8647]
ENSG00000135387	91.2677	45.5634	1.00223	0.00278884	CAPRIN1	cell cycle associated protein 1 [Source:HGNC Symbol;Acc:HGNC:6743]
ENSG00000074047	63.9769	31.951	1.00169	0.000552223	GLI2	GLI family zinc finger 2 [Source:HGNC Symbol;Acc:HGNC:4318]
ENSG00000088899	23.1556	11.5653	1.00156	0.000678218	LZTS3	leucine zipper tumor suppressor family member 3 [Source:HGNC Symbol;Acc:HGNC:30139]
ENSG00000153044	37.3072	18.6376	1.00124	0.000612497	CENPH	centromere protein H [Source:HGNC Symbol;Acc:HGNC:17268]
ENSG00000138279	64.3781	32.222	0.998524	0.00107869	ANXA7	annexin A7 [Source:HGNC Symbol;Acc:HGNC:545]
ENSG00000204520	82.1145	41.1137	0.998018	0.000911559	MICA	MHC class I polypeptide-related sequence A [Source:HGNC Symbol;Acc:HGNC:7090]
ENSG00000173914	250.405	125.43	0.997378	0.000704237	RBM4B	RNA binding motif protein 4B [Source:HGNC Symbol;Acc:HGNC:28842]
ENSG00000213190	9.5493	4.78366	0.997281	0.000704151	MLLT11	MLLT11, transcription factor 7 cofactor [Source:HGNC Symbol;Acc:HGNC:16997]
ENSG00000013374	12.0429	6.03436	0.99691	0.00286498	NUB1	negative regulator of ubiquitin like proteins 1 [Source:HGNC Symbol;Acc:HGNC:17623]
ENSG00000275342	20.8421	10.4524	0.995665	0.00072111	SGK223	PEAK1 related, kinase-activating pseudokinase 1 [Source:HGNC Symbol;Acc:HGNC:25438]
ENSG00000048740	3.26846	1.64158	0.993522	0.00178916	CELF2	CUGBP Elav-like family member 2 [Source:HGNC Symbol;Acc:HGNC:2550]
ENSG00000215270	6.13686	3.08458	0.992427	0.00313752	LA16c-60H5.7	translocase of outer mitochondrial membrane 40 homolog (TOMM40) pseudogene
ENSG00000205352	66.8659	33.6153	0.992151	0.000756928	PRR13	proline rich 13 [Source:HGNC Symbol;Acc:HGNC:24528]
ENSG00000150459	80.057	40.2531	0.991928	0.000974185	SAP18	Sin3A associated protein 18 [Source:HGNC Symbol;Acc:HGNC:10530]
ENSG00000122390	547.128	275.104	0.991903	0.00091117	NAA60	N(alpha)-acetyltransferase 60, NatF catalytic subunit [Source:HGNC Symbol;Acc:HGNC:25875]
ENSG00000155438	15.9975	8.04594	0.991517	0.00069781	NIFK	nucleolar protein interacting with the FHA domain of MKI67 [Source:HGNC Symbol;Acc:HGNC:17838]
ENSG00000145824	18.8425	9.47725	0.991448	0.000493392	CXCL14	C-X-C motif chemokine ligand 14 [Source:HGNC Symbol;Acc:HGNC:10640]
ENSG00000169247	3.42669	1.72669	0.98881	0.00109672	SH3TC2	SH3 domain and tetratricopeptide repeats 2 [Source:HGNC Symbol;Acc:HGNC:29427]
ENSG00000163349	15.1689	7.64436	0.988655	0.00121748	HIPK1	homeodomain interacting protein kinase 1 [Source:HGNC Symbol;Acc:HGNC:19006]
ENSG00000171488	9.07982	4.57771	0.988037	0.000819895	LRRC8C	leucine rich repeat containing 8 VRAC subunit C [Source:HGNC Symbol;Acc:HGNC:25075]
ENSG00000173276	4.75349	2.39775	0.987307	0.00186463	ZBTB21	zinc finger and BTB domain containing 21 [Source:HGNC Symbol;Acc:HGNC:13083]
ENSG00000228203	18.8647	9.51765	0.987008	0.000628752	RNF144A-AS1	RNF144A antisense RNA 1 [Source:HGNC Symbol;Acc:HGNC:30963]
ENSG00000268916	34.8963	17.6088	0.98678	0.00071031	CSAG3	CSAG family member 3 [Source:HGNC Symbol;Acc:HGNC:26237]
ENSG00000203721	7.26115	3.66431	0.986656	0.00233863	LINC00862	long intergenic non-protein coding RNA 862 [Source:HGNC Symbol;Acc:HGNC:21901]
ENSG00000131386	4.27262	2.15644	0.986472	0.00155559	GALNT15	polypeptide N-acetylgalactosaminyltransferase 15 [Source:HGNC Symbol;Acc:HGNC:21531]
ENSG00000272106	8.81406	4.44998	0.986009	0.00315493	RP11-345P4.9	artifact
ENSG00000186395	14.1121	7.1252	0.985936	0.00065365	KRT10	keratin 10 [Source:HGNC Symbol;Acc:HGNC:6413]
ENSG00000139211	149.291	75.3807	0.985856	0.000441964	AMIGO2	adhesion molecule with Ig like domain 2 [Source:HGNC Symbol;Acc:HGNC:24073]
ENSG00000179715	7.84304	3.96073	0.985645	0.00241112	PCED1B	PC-esterase domain containing 1B [Source:HGNC Symbol;Acc:HGNC:28255]
ENSG00000171858	990.981	501.372	0.982977	0.000281541	RPS21	ribosomal protein S21 [Source:HGNC Symbol;Acc:HGNC:10409]
ENSG00000122335	4.4464	2.25035	0.982489	0.00303806	SERAC1	serine active site containing 1 [Source:HGNC Symbol;Acc:HGNC:21061]
ENSG00000266338	8.48566	4.29657	0.981843	0.00177494	NBPF15	NBPF member 15 [Source:HGNC Symbol;Acc:HGNC:28791]
ENSG00000135604	8.99823	4.55629	0.981783	0.00190811	STX11	syntaxin 11 [Source:HGNC Symbol;Acc:HGNC:11429]
ENSG00000156411	78.6544	39.8352	0.981487	0.000579296	C14orf2	ATP synthase membrane subunit 6.8PL [Source:HGNC Symbol;Acc:HGNC:1188]
ENSG00000151025	2.05172	1.03941	0.981067	0.00239229	GPR158	G protein-coupled receptor 158 [Source:HGNC Symbol;Acc:HGNC:23689]
ENSG00000279329	6.38579	3.2368	0.980298	0.00279252	CTD-2553L13.9	novel transcript
ENSG00000105974	119.994	60.823	0.980278	0.000834923	CAV1	caveolin 1 [Source:HGNC Symbol;Acc:HGNC:1527]
ENSG00000233695	17.7755	9.01281	0.979842	0.000729645	GAS6-AS1	GAS6 antisense RNA 1 [Source:HGNC Symbol;Acc:HGNC:39826]
ENSG00000197329	8.2325	4.1828	0.976861	0.00139968	PELI1	pellino E3 ubiquitin protein ligase 1 [Source:HGNC Symbol;Acc:HGNC:8827]
ENSG00000131236	237.108	120.474	0.976828	0.00170057	CAP1	cyclase associated actin cytoskeleton regulatory protein 1 [Source:HGNC Symbol;Acc:HGNC:20040]
ENSG00000132323	56.5404	28.729	0.976774	0.00231168	ILKAP	ILK associated serine/threonine phosphatase [Source:HGNC Symbol;Acc:HGNC:15566]
ENSG00000105323	165.377	84.1045	0.975504	0.00150716	HNRNPUL1	heterogeneous nuclear ribonucleoprotein U like 1 [Source:HGNC Symbol;Acc:HGNC:17011]
ENSG00000067064	11.6511	5.92692	0.975115	0.00250868	IDI1	isopentenyl-diphosphate delta isomerase 1 [Source:HGNC Symbol;Acc:HGNC:5387]
ENSG00000033170	84.1994	42.8426	0.974764	0.000622975	FUT8	fucosyltransferase 8 [Source:HGNC Symbol;Acc:HGNC:4019]
ENSG00000112425	5.7692	2.93672	0.974166	0.00303983	EPM2A	EPM2A, laforin glucan phosphatase [Source:HGNC Symbol;Acc:HGNC:3413]
ENSG00000062194	49.3135	25.1045	0.974034	0.000976348	GPBP1	GC-rich promoter binding protein 1 [Source:HGNC Symbol;Acc:HGNC:29520]
ENSG00000278535	68.075	34.6714	0.973378	0.0010035	DHRS11	dehydrogenase/reductase 11 [Source:HGNC Symbol;Acc:HGNC:28639]
ENSG00000055208	53.9429	27.5233	0.970782	0.000380754	TAB2	TGF-beta activated kinase 1 (MAP3K7) binding protein 2 [Source:HGNC Symbol;Acc:HGNC:17075]
ENSG00000101911	14.5923	7.44902	0.970085	0.00206242	PRPS2	phosphoribosyl pyrophosphate synthetase 2 [Source:HGNC Symbol;Acc:HGNC:9465]
ENSG00000112208	4.97539	2.54458	0.967382	0.00197488	BAG2	BCL2 associated athanogene 2 [Source:HGNC Symbol;Acc:HGNC:938]
ENSG00000096060	5.14437	2.63247	0.966575	0.00213083	FKBP5	FK506 binding protein 5 [Source:HGNC Symbol;Acc:HGNC:3721]
ENSG00000236393	11.1385	5.70794	0.964521	0.00252357	RP11-320G24.1	-
ENSG00000230479	17.2698	8.85306	0.964003	0.00141852	AP000695.6	novel transcript
ENSG00000143155	32.3071	16.5653	0.963689	0.00140778	TIPRL	TOR signaling pathway regulator [Source:HGNC Symbol;Acc:HGNC:30231]
ENSG00000146859	17.0072	8.72587	0.962773	0.0010154	TMEM140	transmembrane protein 140 [Source:HGNC Symbol;Acc:HGNC:21870]
ENSG00000228649	6.39097	3.28086	0.961961	0.00312085	AC005682.5	small nucleolar RNA host gene 26 [Source:HGNC Symbol;Acc:HGNC:53131]
ENSG00000275004	10.5793	5.43106	0.961934	0.00132256	ZNF280B	zinc finger protein 280B [Source:HGNC Symbol;Acc:HGNC:23022]
ENSG00000186298	91.2214	46.8379	0.961697	0.00152183	PPP1CC	protein phosphatase 1 catalytic subunit gamma [Source:HGNC Symbol;Acc:HGNC:9283]
ENSG00000125520	272.672	140.097	0.960749	0.000965183	SLC2A4RG	SLC2A4 regulator [Source:HGNC Symbol;Acc:HGNC:15930]
ENSG00000204060	65.7435	33.8061	0.959565	0.00103478	FOXO6	forkhead box O6 [Source:HGNC Symbol;Acc:HGNC:24814]
ENSG00000100442	18.0869	9.30152	0.959404	0.00273021	FKBP3	FK506 binding protein 3 [Source:HGNC Symbol;Acc:HGNC:3719]
ENSG00000134056	21.444	11.0295	0.95921	0.00218806	MRPS36	mitochondrial ribosomal protein S36 [Source:HGNC Symbol;Acc:HGNC:16631]
ENSG00000020577	96.6107	49.7358	0.957898	0.00105257	SAMD4A	sterile alpha motif domain containing 4A [Source:HGNC Symbol;Acc:HGNC:23023]
ENSG00000166192	5.12244	2.63719	0.957831	0.0030122	SENP8	SUMO peptidase family member, NEDD8 specific [Source:HGNC Symbol;Acc:HGNC:22992]
ENSG00000178966	6.1704	3.17735	0.95754	0.00211218	RMI1	RecQ mediated genome instability 1 [Source:HGNC Symbol;Acc:HGNC:25764]
ENSG00000168077	462.434	238.192	0.957121	0.000571221	SCARA3	scavenger receptor class A member 3 [Source:HGNC Symbol;Acc:HGNC:19000]
ENSG00000141580	388.842	200.327	0.956829	0.000704144	WDR45B	WD repeat domain 45B [Source:HGNC Symbol;Acc:HGNC:25072]
ENSG00000234068	192.924	99.4204	0.956417	0.000650957	PAGE2	PAGE family member 2 [Source:HGNC Symbol;Acc:HGNC:31804]
ENSG00000142534	1596.38	822.707	0.956359	0.000950872	RPS11	ribosomal protein S11 [Source:HGNC Symbol;Acc:HGNC:10384]
ENSG00000259867	24.7741	12.768	0.956298	0.00151004	RP11-525K10.3	-
ENSG00000167635	20.519	10.5829	0.955229	0.00188115	ZNF146	zinc finger protein 146 [Source:HGNC Symbol;Acc:HGNC:12931]
ENSG00000117713	17.6201	9.08928	0.954986	0.00173628	ARID1A	AT-rich interaction domain 1A [Source:HGNC Symbol;Acc:HGNC:11110]
ENSG00000198888	586.129	302.356	0.95497	0.00203163	MT-ND1	mitochondrially encoded NADH:ubiquinone oxidoreductase core subunit 1 [Source:HGNC Symbol;Acc:HGNC:7455]
ENSG00000144476	11.5961	5.98395	0.954468	0.00303608	ACKR3	atypical chemokine receptor 3 [Source:HGNC Symbol;Acc:HGNC:23692]
ENSG00000227615	32.127	16.5871	0.95372	0.00147513	RP11-864N7.2	ribosomal protein S12 (RPS12) pseudogene
ENSG00000186480	24.6896	12.7591	0.95238	0.00151482	INSIG1	insulin induced gene 1 [Source:HGNC Symbol;Acc:HGNC:6083]
ENSG00000188483	44.4822	23.0191	0.950397	0.000606268	IER5L	immediate early response 5 like [Source:HGNC Symbol;Acc:HGNC:23679]
ENSG00000164442	52.876	27.3654	0.950261	0.00153932	CITED2	Cbp/p300 interacting transactivator with Glu/Asp rich carboxy-terminal domain 2 [Source:HGNC Symbol;Acc:HGNC:1987]
ENSG00000108375	13.3364	6.90472	0.949716	0.0010088	RNF43	ring finger protein 43 [Source:HGNC Symbol;Acc:HGNC:18505]
ENSG00000280798	11.9328	6.17821	0.949673	0.00102401	LINC00294	long intergenic non-protein coding RNA 294 [Source:HGNC Symbol;Acc:HGNC:27456]
ENSG00000133318	50.3785	26.0956	0.949002	0.00132026	RTN3	reticulon 3 [Source:HGNC Symbol;Acc:HGNC:10469]
ENSG00000131174	96.2679	49.8717	0.948835	0.00113024	COX7B	cytochrome c oxidase subunit 7B [Source:HGNC Symbol;Acc:HGNC:2291]
ENSG00000177606	90.4571	46.862	0.948815	0.00214815	JUN	Jun proto-oncogene, AP-1 transcription factor subunit [Source:HGNC Symbol;Acc:HGNC:6204]
ENSG00000196670	27.4895	14.2417	0.948761	0.00156958	ZFP62	ZFP62 zinc finger protein [Source:HGNC Symbol;Acc:HGNC:23241]
ENSG00000161547	147.465	76.4313	0.948135	0.00244255	SRSF2	serine and arginine rich splicing factor 2 [Source:HGNC Symbol;Acc:HGNC:10783]
ENSG00000072864	99.2143	51.5585	0.944339	0.000931313	NDE1	nudE neurodevelopment protein 1 [Source:HGNC Symbol;Acc:HGNC:17619]
ENSG00000150433	23.0181	11.9642	0.944044	0.00186746	TMEM218	transmembrane protein 218 [Source:HGNC Symbol;Acc:HGNC:27344]
ENSG00000176171	31.1299	16.2026	0.942075	0.00260073	BNIP3	BCL2 interacting protein 3 [Source:HGNC Symbol;Acc:HGNC:1084]
ENSG00000173110	4.28228	2.22926	0.941813	0.00304458	HSPA6	heat shock protein family A (Hsp70) member 6 [Source:HGNC Symbol;Acc:HGNC:5239]
ENSG00000135211	89.8329	46.7767	0.941454	0.00107077	TMEM60	transmembrane protein 60 [Source:HGNC Symbol;Acc:HGNC:21754]
ENSG00000184497	31.7658	16.5434	0.941213	0.00078738	TMEM255B	transmembrane protein 255B [Source:HGNC Symbol;Acc:HGNC:28297]
ENSG00000134146	8.23932	4.30129	0.937757	0.00163033	DPH6	diphthamine biosynthesis 6 [Source:HGNC Symbol;Acc:HGNC:30543]
ENSG00000142549	19.3311	10.0935	0.937495	0.00122849	IGLON5	IgLON family member 5 [Source:HGNC Symbol;Acc:HGNC:34550]
ENSG00000120278	3.06005	1.59781	0.937459	0.00206849	PLEKHG1	pleckstrin homology and RhoGEF domain containing G1 [Source:HGNC Symbol;Acc:HGNC:20884]
ENSG00000225968	71.7449	37.4833	0.936628	0.00142116	ELFN1	extracellular leucine rich repeat and fibronectin type III domain containing 1 [Source:HGNC Symbol;Acc:HGNC:33154]
ENSG00000166562	27.8633	14.5594	0.936415	0.00185074	SEC11C	SEC11 homolog C, signal peptidase complex subunit [Source:HGNC Symbol;Acc:HGNC:23400]
ENSG00000165185	14.9258	7.80875	0.934648	0.00109231	KIAA1958	KIAA1958 [Source:HGNC Symbol;Acc:HGNC:23427]
ENSG00000231331	100.449	52.5616	0.934387	0.00172928	AC103563.2	immunoglobulin lambda variable group pseudogene
ENSG00000151458	5.59923	2.93247	0.93311	0.00202226	ANKRD50	ankyrin repeat domain 50 [Source:HGNC Symbol;Acc:HGNC:29223]
ENSG00000031081	8.91684	4.67645	0.93112	0.00138104	ARHGAP31	Rho GTPase activating protein 31 [Source:HGNC Symbol;Acc:HGNC:29216]
ENSG00000171126	2.38713	1.25321	0.929654	0.00284508	KCNG3	potassium voltage-gated channel modifier subfamily G member 3 [Source:HGNC Symbol;Acc:HGNC:18306]
ENSG00000125871	40.488	21.2683	0.928791	0.00310754	MGME1	mitochondrial genome maintenance exonuclease 1 [Source:HGNC Symbol;Acc:HGNC:16205]
ENSG00000198727	640.861	336.656	0.928736	0.00257084	MT-CYB	mitochondrially encoded cytochrome b [Source:HGNC Symbol;Acc:HGNC:7427]
ENSG00000227081	359.569	188.941	0.92833	0.00215087	RP11-543P15.1	ribosomal protein S27 (RPS27) pseudogene
ENSG00000242299	34.2387	17.999	0.927711	0.00200429	RP11-234A1.1	ribosomal protein S18 (RPS18) pseudogene
ENSG00000197747	276.779	145.553	0.927195	0.0013434	S100A10	S100 calcium binding protein A10 [Source:HGNC Symbol;Acc:HGNC:10487]
ENSG00000137970	103.74	54.5875	0.926326	0.0025494	RPL7P9	ribosomal protein L7 pseudogene 9 [Source:HGNC Symbol;Acc:HGNC:37028]
ENSG00000168288	83.9196	44.1624	0.926188	0.00297966	MMADHC	metabolism of cobalamin associated D [Source:HGNC Symbol;Acc:HGNC:25221]
ENSG00000148841	101.139	53.2825	0.924599	0.000802511	ITPRIP	inositol 1,4,5-trisphosphate receptor interacting protein [Source:HGNC Symbol;Acc:HGNC:29370]
ENSG00000163848	22.377	11.7956	0.923765	0.00217245	ZNF148	zinc finger protein 148 [Source:HGNC Symbol;Acc:HGNC:12933]
ENSG00000120733	15.0333	7.92544	0.923601	0.00301801	KDM3B	lysine demethylase 3B [Source:HGNC Symbol;Acc:HGNC:1337]
ENSG00000197147	17.1848	9.06363	0.922975	0.00162664	LRRC8B	leucine rich repeat containing 8 VRAC subunit B [Source:HGNC Symbol;Acc:HGNC:30692]
ENSG00000274849	56.8472	29.9831	0.922939	0.00283238	RP11-49I11.4	novel transcript, sense intronic to MOCOS
ENSG00000172590	84.8439	44.7667	0.922386	0.00152681	MRPL52	mitochondrial ribosomal protein L52 [Source:HGNC Symbol;Acc:HGNC:16655]
ENSG00000112306	1331.93	703.125	0.921668	0.000735016	RPS12	ribosomal protein S12 [Source:HGNC Symbol;Acc:HGNC:10385]
ENSG00000247796	17.0158	8.98586	0.921145	0.00110652	CTD-2366F13.1	-
ENSG00000164976	96.3682	50.8984	0.920937	0.00118087	KIAA1161	myogenesis regulating glycosidase (putative) [Source:HGNC Symbol;Acc:HGNC:19918]
ENSG00000172939	49.5798	26.1905	0.920708	0.00277876	OXSR1	oxidative stress responsive 1 [Source:HGNC Symbol;Acc:HGNC:8508]
ENSG00000183826	18.0418	9.55024	0.917734	0.00127655	BTBD9	BTB domain containing 9 [Source:HGNC Symbol;Acc:HGNC:21228]
ENSG00000164850	22.1869	11.7477	0.917327	0.0017209	GPER1	G protein-coupled estrogen receptor 1 [Source:HGNC Symbol;Acc:HGNC:4485]
ENSG00000171823	84.0159	44.5104	0.916519	0.00149638	FBXL14	F-box and leucine rich repeat protein 14 [Source:HGNC Symbol;Acc:HGNC:28624]
ENSG00000137338	23.1253	12.2558	0.916011	0.00229686	PGBD1	piggyBac transposable element derived 1 [Source:HGNC Symbol;Acc:HGNC:19398]
ENSG00000146242	25.4924	13.5172	0.915277	0.00104183	TPBG	trophoblast glycoprotein [Source:HGNC Symbol;Acc:HGNC:12004]
ENSG00000147459	25.2789	13.4074	0.914899	0.00206005	DOCK5	dedicator of cytokinesis 5 [Source:HGNC Symbol;Acc:HGNC:23476]
ENSG00000162073	166.278	88.215	0.914502	0.00121535	PAQR4	progestin and adipoQ receptor family member 4 [Source:HGNC Symbol;Acc:HGNC:26386]
ENSG00000163584	96.6567	51.2956	0.914036	0.00278199	RPL22L1	ribosomal protein L22 like 1 [Source:HGNC Symbol;Acc:HGNC:27610]
ENSG00000237523	186.027	98.7676	0.9134	0.00140211	LINC00857	long intergenic non-protein coding RNA 857 [Source:HGNC Symbol;Acc:HGNC:45114]
ENSG00000148572	40.2555	21.3873	0.912435	0.00180216	NRBF2	nuclear receptor binding factor 2 [Source:HGNC Symbol;Acc:HGNC:19692]
ENSG00000167693	96.476	51.265	0.912197	0.00193689	NXN	nucleoredoxin [Source:HGNC Symbol;Acc:HGNC:18008]
ENSG00000188167	3.07034	1.63193	0.911822	0.00243492	TMPPE	transmembrane protein with metallophosphoesterase domain [Source:HGNC Symbol;Acc:HGNC:33865]
ENSG00000205336	101.101	53.8105	0.909831	0.00114296	ADGRG1	adhesion G protein-coupled receptor G1 [Source:HGNC Symbol;Acc:HGNC:4512]
ENSG00000122644	84.8645	45.2558	0.907061	0.00192921	ARL4A	ADP ribosylation factor like GTPase 4A [Source:HGNC Symbol;Acc:HGNC:695]
ENSG00000164294	104.318	55.6608	0.906253	0.00267495	GPX8	glutathione peroxidase 8 (putative) [Source:HGNC Symbol;Acc:HGNC:33100]
ENSG00000156650	2.95773	1.5785	0.905935	0.0026788	KAT6B	lysine acetyltransferase 6B [Source:HGNC Symbol;Acc:HGNC:17582]
ENSG00000170881	221.724	118.383	0.905306	0.00163615	RNF139	ring finger protein 139 [Source:HGNC Symbol;Acc:HGNC:17023]
ENSG00000248092	26.2116	14.0059	0.904168	0.0016935	NNT-AS1	NNT antisense RNA 1 [Source:HGNC Symbol;Acc:HGNC:49005]
ENSG00000229373	150.258	80.3548	0.902991	0.00126497	LINC00452	long intergenic non-protein coding RNA 452 [Source:HGNC Symbol;Acc:HGNC:42800]
ENSG00000104447	18.1339	9.7021	0.902319	0.00208528	TRPS1	transcriptional repressor GATA binding 1 [Source:HGNC Symbol;Acc:HGNC:12340]
ENSG00000118655	78.8699	42.2276	0.901287	0.0012995	DCLRE1B	DNA cross-link repair 1B [Source:HGNC Symbol;Acc:HGNC:17641]
ENSG00000148773	36.9972	19.8144	0.900868	0.00200208	MKI67	marker of proliferation Ki-67 [Source:HGNC Symbol;Acc:HGNC:7107]
ENSG00000180879	138.455	74.1863	0.900192	0.00131705	SSR4	signal sequence receptor subunit 4 [Source:HGNC Symbol;Acc:HGNC:11326]
ENSG00000197961	13.0236	6.98256	0.899306	0.00292758	ZNF121	zinc finger protein 121 [Source:HGNC Symbol;Acc:HGNC:12904]
ENSG00000185070	12.8408	6.89412	0.897303	0.00207203	FLRT2	fibronectin leucine rich transmembrane protein 2 [Source:HGNC Symbol;Acc:HGNC:3761]
ENSG00000129187	212.399	114.13	0.896091	0.00221391	DCTD	dCMP deaminase [Source:HGNC Symbol;Acc:HGNC:2710]
ENSG00000225210	22.4638	12.0804	0.894931	0.00241657	DUXAP9	double homeobox A pseudogene 9 [Source:HGNC Symbol;Acc:HGNC:32188]
ENSG00000071082	529.492	284.812	0.8946	0.00177628	RPL31	ribosomal protein L31 [Source:HGNC Symbol;Acc:HGNC:10334]
ENSG00000266401	28.5221	15.3536	0.893506	0.00297148	RP11-874J12.4	novel transcript, antisense to DLGAP1
ENSG00000183287	10.9712	5.91678	0.890831	0.00213752	CCBE1	collagen and calcium binding EGF domains 1 [Source:HGNC Symbol;Acc:HGNC:29426]
ENSG00000184752	75.8794	40.938	0.890268	0.00316295	NDUFA12	NADH:ubiquinone oxidoreductase subunit A12 [Source:HGNC Symbol;Acc:HGNC:23987]
ENSG00000170836	58.8999	31.7842	0.889956	0.00182405	PPM1D	protein phosphatase, Mg2+/Mn2+ dependent 1D [Source:HGNC Symbol;Acc:HGNC:9277]
ENSG00000198026	21.7408	11.7404	0.888928	0.00284426	ZNF335	zinc finger protein 335 [Source:HGNC Symbol;Acc:HGNC:15807]
ENSG00000256151	39.6216	21.4068	0.888219	0.00267263	RP11-76C10.5	ADGRD1 antisense RNA 1 [Source:HGNC Symbol;Acc:HGNC:53314]
ENSG00000171016	6.21067	3.35778	0.887243	0.0025063	PYGO1	pygopus family PHD finger 1 [Source:HGNC Symbol;Acc:HGNC:30256]
ENSG00000147604	883.524	478.275	0.885431	0.00304825	RPL7	ribosomal protein L7 [Source:HGNC Symbol;Acc:HGNC:10363]
ENSG00000149218	21.2169	11.4952	0.884183	0.00204726	ENDOD1	endonuclease domain containing 1 [Source:HGNC Symbol;Acc:HGNC:29129]
ENSG00000137502	23.4687	12.7155	0.884154	0.00261802	RAB30	RAB30, member RAS oncogene family [Source:HGNC Symbol;Acc:HGNC:9770]
ENSG00000197965	63.2254	34.2837	0.882983	0.00214689	MPZL1	myelin protein zero like 1 [Source:HGNC Symbol;Acc:HGNC:7226]
ENSG00000089775	19.9932	10.8568	0.880905	0.00257032	ZBTB25	zinc finger and BTB domain containing 25 [Source:HGNC Symbol;Acc:HGNC:13112]
ENSG00000204604	59.9744	32.5908	0.879884	0.00231484	ZNF468	zinc finger protein 468 [Source:HGNC Symbol;Acc:HGNC:33105]
ENSG00000126822	74.1746	40.3414	0.878664	0.00229514	PLEKHG3	pleckstrin homology and RhoGEF domain containing G3 [Source:HGNC Symbol;Acc:HGNC:20364]
ENSG00000198840	457.471	248.826	0.878541	0.00128993	MT-ND3	mitochondrially encoded NADH:ubiquinone oxidoreductase core subunit 3 [Source:HGNC Symbol;Acc:HGNC:7458]
ENSG00000198546	18.7623	10.214	0.877287	0.00289517	ZNF511	zinc finger protein 511 [Source:HGNC Symbol;Acc:HGNC:28445]
ENSG00000073711	15.0808	8.22879	0.873958	0.0030216	PPP2R3A	protein phosphatase 2 regulatory subunit B''alpha [Source:HGNC Symbol;Acc:HGNC:9307]
ENSG00000101856	28.7732	15.7045	0.873545	0.00274215	PGRMC1	progesterone receptor membrane component 1 [Source:HGNC Symbol;Acc:HGNC:16090]
ENSG00000204977	55.4634	30.3022	0.872116	0.00163414	TRIM13	tripartite motif containing 13 [Source:HGNC Symbol;Acc:HGNC:9976]
ENSG00000173660	302.19	165.132	0.871842	0.0026013	UQCRH	ubiquinol-cytochrome c reductase hinge protein [Source:HGNC Symbol;Acc:HGNC:12590]
ENSG00000164251	43.5428	23.8168	0.870453	0.00270912	F2RL1	F2R like trypsin receptor 1 [Source:HGNC Symbol;Acc:HGNC:3538]
ENSG00000138172	42.4984	23.2511	0.870108	0.00282462	CALHM2	calcium homeostasis modulator family member 2 [Source:HGNC Symbol;Acc:HGNC:23493]
ENSG00000099860	156.843	85.8407	0.869584	0.00253191	GADD45B	growth arrest and DNA damage inducible beta [Source:HGNC Symbol;Acc:HGNC:4096]
ENSG00000261824	30.1498	16.5062	0.869142	0.00293565	LINC00662	long intergenic non-protein coding RNA 662 [Source:HGNC Symbol;Acc:HGNC:27122]
ENSG00000133985	7.64189	4.18464	0.868827	0.00160638	TTC9	tetratricopeptide repeat domain 9 [Source:HGNC Symbol;Acc:HGNC:20267]
ENSG00000132155	286.182	156.854	0.867505	0.00246503	RAF1	Raf-1 proto-oncogene, serine/threonine kinase [Source:HGNC Symbol;Acc:HGNC:9829]
ENSG00000125375	9.15869	5.02023	0.867389	0.00292697	ATP5S	distal membrane arm assembly complex 2 like [Source:HGNC Symbol;Acc:HGNC:18799]
ENSG00000214189	48.4432	26.6701	0.861068	0.00309815	ZNF788	zinc finger family member 788, pseudogene [Source:HGNC Symbol;Acc:HGNC:33112]
ENSG00000116285	31.7813	17.5125	0.859797	0.00233117	ERRFI1	ERBB receptor feedback inhibitor 1 [Source:HGNC Symbol;Acc:HGNC:18185]
ENSG00000151468	39.1448	21.5904	0.85843	0.00247745	CCDC3	coiled-coil domain containing 3 [Source:HGNC Symbol;Acc:HGNC:23813]
ENSG00000196976	92.504	51.1293	0.855367	0.00259315	LAGE3	L antigen family member 3 [Source:HGNC Symbol;Acc:HGNC:26058]
ENSG00000260260	100.11	55.3471	0.85501	0.00227072	SNHG19	small nucleolar RNA host gene 19 [Source:HGNC Symbol;Acc:HGNC:49574]
ENSG00000145247	235.014	130.195	0.852078	0.00190301	OCIAD2	OCIA domain containing 2 [Source:HGNC Symbol;Acc:HGNC:28685]
ENSG00000170852	307.466	170.358	0.851858	0.00234594	KBTBD2	kelch repeat and BTB domain containing 2 [Source:HGNC Symbol;Acc:HGNC:21751]
ENSG00000164574	42.0656	23.316	0.85132	0.00300435	GALNT10	polypeptide N-acetylgalactosaminyltransferase 10 [Source:HGNC Symbol;Acc:HGNC:19873]
ENSG00000230202	166.384	92.4009	0.848535	0.0014443	RP11-632C17__A.1	ribosomal protein L29 (RPL29) pseudogene
ENSG00000265763	17.7994	9.90442	0.84568	0.00274243	ZNF488	zinc finger protein 488 [Source:HGNC Symbol;Acc:HGNC:23535]
ENSG00000135414	41.8597	23.3626	0.841362	0.00299008	GDF11	growth differentiation factor 11 [Source:HGNC Symbol;Acc:HGNC:4216]
ENSG00000125743	283.551	158.621	0.838024	0.00298967	SNRPD2	small nuclear ribonucleoprotein D2 polypeptide [Source:HGNC Symbol;Acc:HGNC:11159]
ENSG00000109475	317.63	177.701	0.837895	0.00261985	RPL34	ribosomal protein L34 [Source:HGNC Symbol;Acc:HGNC:10340]
ENSG00000177600	1295.61	725.529	0.836531	0.00219914	RPLP2	ribosomal protein lateral stalk subunit P2 [Source:HGNC Symbol;Acc:HGNC:10377]
ENSG00000177337	78.7832	44.1417	0.835748	0.00297261	DLGAP1-AS1	DLGAP1 antisense RNA 1 [Source:HGNC Symbol;Acc:HGNC:31676]
ENSG00000165671	178.046	100.003	0.832209	0.00308242	NSD1	nuclear receptor binding SET domain protein 1 [Source:HGNC Symbol;Acc:HGNC:14234]
ENSG00000071575	45.7592	25.7044	0.832047	0.00194204	TRIB2	tribbles pseudokinase 2 [Source:HGNC Symbol;Acc:HGNC:30809]
ENSG00000135083	223.794	125.847	0.830505	0.00273522	CCNJL	cyclin J like [Source:HGNC Symbol;Acc:HGNC:25876]
ENSG00000244716	46.2748	26.0474	0.829089	0.00288286	RP11-20O24.4	ribosomal protein L17 (RPL17) pseudogene
ENSG00000213741	139.42	78.5349	0.828035	0.00197904	RPS29	ribosomal protein S29 [Source:HGNC Symbol;Acc:HGNC:10419]
ENSG00000115461	13.6737	7.70291	0.827927	0.00243567	IGFBP5	insulin like growth factor binding protein 5 [Source:HGNC Symbol;Acc:HGNC:5474]
ENSG00000173950	55.1002	31.0825	0.825957	0.00302876	XXYLT1	xyloside xylosyltransferase 1 [Source:HGNC Symbol;Acc:HGNC:26639]
ENSG00000213222	56.9702	32.1664	0.824655	0.0028507	AC093724.2	translocase of outer mitochondrial membrane 40 (TOMM40) pseudogene
ENSG00000054148	173.487	98.0309	0.823522	0.00304793	PHPT1	phosphohistidine phosphatase 1 [Source:HGNC Symbol;Acc:HGNC:30033]
ENSG00000180385	36.0423	20.4276	0.819174	0.00307922	EMC3-AS1	EMC3 antisense RNA 1 [Source:HGNC Symbol;Acc:HGNC:49223]
ENSG00000237506	198.707	112.756	0.817438	0.00258145	RPSAP15	ribosomal protein SA pseudogene 15 [Source:HGNC Symbol;Acc:HGNC:31464]
ENSG00000183876	154.46	87.6873	0.816797	0.0031713	ARSI	arylsulfatase family member I [Source:HGNC Symbol;Acc:HGNC:32521]
ENSG00000138604	33.6039	19.1817	0.808898	0.00304454	GLCE	glucuronic acid epimerase [Source:HGNC Symbol;Acc:HGNC:17855]

## Sheet: miR transfection-down regulated
Down regulated genes after miR218 transfection
Gene	miR218.value	Control.value	log2foldchange	pvalue	gene_name	gene_description
ENSG00000249031	0.627447	2.19606	-1.80735	0.0435257	SUMO2P6	-
ENSG00000278618	0.525304	5.25304	-3.32192	0.017567	MIR8069-2	-
ENSG00000269246	0.391701	2.21964	-2.50249	0.0484154	CTC-246B18.10	-
ENSG00000215547	0.169199	1.26899	-2.90688	0.0462644	DEFB115	DEFB115
ENSG00000224723	0.135868	0.713308	-2.39231	0.0329086	GUSBP10	-
ENSG00000221826	0.115319	0.461276	-2	0.0211421	PSG3	PSG3
ENSG00000128610	0.0978545	0.456655	-2.22239	0.0333931	FEZF1	FEZF1
ENSG00000223414	0.0755454	0.589255	-2.96347	0.00148185	LINC00473	-
ENSG00000101342	0.0719366	0.316521	-2.1375	0.0465045	TLDC2	TLDC2
ENSG00000230937	0.0696447	0.394653	-2.50249	0.0484154	MIR205HG	-
ENSG00000279092	0.0468244	0.163885	-1.80735	0.0257526	RP11-1H8.5	-
ENSG00000237654	0.0255666	0.204533	-2.99999	0.0355967	AP003025.2	-
ENSG00000111640	1321.45	1893.78	-0.519145	0.0343473	GAPDH	GAPDH
ENSG00000111669	566.722	917.236	-0.694653	0.00572901	TPI1	TPI1
ENSG00000089597	397.923	573.846	-0.528172	0.0400996	GANAB	GANAB
ENSG00000102144	322.3	500.543	-0.635092	0.0142605	PGK1	PGK1
ENSG00000110492	297.978	429.956	-0.528983	0.0452564	MDK	MDK
ENSG00000172809	288.754	431.753	-0.580363	0.0169747	RPL38	RPL38
ENSG00000137409	268.818	417.871	-0.636429	0.0105309	MTCH1	MTCH1
ENSG00000188229	244.114	398.392	-0.706634	0.00546708	TUBB4B	TUBB4B
ENSG00000184216	219.661	348.404	-0.665483	0.00903212	IRAK1	IRAK1
ENSG00000013306	214.817	314.33	-0.549172	0.0330535	SLC25A39	SLC25A39
ENSG00000004478	209.607	297.726	-0.506299	0.0487951	FKBP4	FKBP4
ENSG00000124562	188.374	298.939	-0.666246	0.0108547	SNRPC	SNRPC
ENSG00000113013	187.046	294.77	-0.656198	0.0146189	HSPA9	HSPA9
ENSG00000042753	177.916	261.959	-0.558144	0.0265037	AP2S1	AP2S1
ENSG00000176619	169.589	265.418	-0.64622	0.0116553	LMNB2	LMNB2
ENSG00000100632	164.438	237.956	-0.533148	0.0362807	ERH	ERH
ENSG00000011426	159.872	256.654	-0.682911	0.0130595	ANLN	ANLN
ENSG00000119333	154.465	253.642	-0.715513	0.00621368	WDR34	WDR34
ENSG00000171848	151.865	225.722	-0.571755	0.0309146	RRM2	RRM2
ENSG00000140943	145.566	225.549	-0.631771	0.0167041	MBTPS1	MBTPS1
ENSG00000125835	102.75	154.89	-0.592098	0.026359	SNRPB	SNRPB
ENSG00000198952	102.216	155.333	-0.603742	0.0177947	SMG5	SMG5
ENSG00000112118	97.5889	148.904	-0.609589	0.0137373	MCM3	MCM3
ENSG00000182117	95.7826	153.097	-0.67661	0.0087238	NOP10	NOP10
ENSG00000168496	94.3406	143.699	-0.6071	0.0174439	FEN1	FEN1
ENSG00000084090	92.0653	132.151	-0.521455	0.0447599	STARD7	STARD7
ENSG00000138757	90.8017	152.807	-0.750916	0.00628573	G3BP2	G3BP2
ENSG00000130520	87.7866	130.305	-0.569823	0.0346632	LSM4	LSM4
ENSG00000182004	86.7352	130.834	-0.593047	0.0227092	SNRPE	SNRPE
ENSG00000146670	84.7407	135.434	-0.676465	0.0102547	CDCA5	CDCA5
ENSG00000255302	82.6041	135.022	-0.708908	0.00694502	EID1	EID1
ENSG00000137200	78.666	112.957	-0.521963	0.043023	CMTR1	CMTR1
ENSG00000129354	77.7062	110.554	-0.508654	0.0475406	AP1M2	AP1M2
ENSG00000186575	77.387	110.546	-0.514487	0.0474861	NF2	NF2
ENSG00000111206	76.3271	111.6	-0.548075	0.036531	FOXM1	FOXM1
ENSG00000100138	74.6517	113.892	-0.609419	0.0168551	SNU13	SNU13
ENSG00000123136	74.5501	119.679	-0.682891	0.00868958	DDX39A	DDX39A
ENSG00000074071	74.2958	108.26	-0.543142	0.0482375	MRPS34	MRPS34
ENSG00000150779	73.2316	106.6	-0.541674	0.0344037	TIMM8B	TIMM8B
ENSG00000167747	70.3032	118.172	-0.74922	0.00513332	C19orf48	C19orf48
ENSG00000121892	70.071	111.743	-0.673295	0.0174854	PDS5A	PDS5A
ENSG00000137807	67.0639	97.7113	-0.542987	0.0440251	KIF23	KIF23
ENSG00000198431	64.0858	102.243	-0.673919	0.0118461	TXNRD1	TXNRD1
ENSG00000148334	62.9993	95.7865	-0.604486	0.0182002	PTGES2	PTGES2
ENSG00000100410	62.8648	105.879	-0.752098	0.00485191	PHF5A	PHF5A
ENSG00000126934	62.3174	95.7407	-0.619498	0.0154526	MAP2K2	MAP2K2
ENSG00000076706	61.792	100.01	-0.694658	0.00829663	MCAM	MCAM
ENSG00000160957	60.8615	94.063	-0.628099	0.0169712	RECQL4	RECQL4
ENSG00000221829	60.3801	89.4157	-0.566455	0.027225	FANCG	FANCG
ENSG00000161547	57.8741	87.1643	-0.59082	0.0383805	SRSF2	SRSF2
ENSG00000005075	56.1543	81.2171	-0.532386	0.0401411	POLR2J	POLR2J
ENSG00000185298	56.0323	80.2295	-0.517873	0.0447164	CCDC137	CCDC137
ENSG00000183963	54.4306	78.2992	-0.52458	0.0410688	SMTN	SMTN
ENSG00000120802	52.3957	80.9794	-0.628106	0.0291675	TMPO	TMPO
ENSG00000132768	52.061	80.1102	-0.621782	0.0170092	DPH2	DPH2
ENSG00000101558	51.6677	83.1801	-0.686975	0.0152289	VAPA	VAPA
ENSG00000139211	50.4502	84.8682	-0.750362	0.00576375	AMIGO2	AMIGO2
ENSG00000137710	47.5468	75.1072	-0.659602	0.017608	RDX	RDX
ENSG00000171552	47.5325	72.8019	-0.615062	0.0209835	BCL2L1	BCL2L1
ENSG00000122390	47.0277	71.3438	-0.601278	0.0248228	NAA60	NAA60
ENSG00000112578	46.5583	67.4286	-0.534321	0.0454659	BYSL	BYSL
ENSG00000198791	45.7941	75.5397	-0.722072	0.0175587	CNOT7	CNOT7
ENSG00000146143	45.6372	68.9167	-0.594645	0.034125	PRIM2	PRIM2
ENSG00000139842	45.0779	69.6757	-0.628236	0.0245316	CUL4A	CUL4A
ENSG00000170759	44.9918	75.2109	-0.741279	0.00829858	KIF5B	KIF5B
ENSG00000172009	44.6102	65.1744	-0.546933	0.0337042	THOP1	THOP1
ENSG00000198517	44.0953	67.5341	-0.61499	0.0138959	MAFK	MAFK
ENSG00000101365	43.1084	70.2591	-0.704715	0.00714207	IDH3B	IDH3B
ENSG00000156831	43.0795	66.059	-0.616752	0.0230012	NSMCE2	NSMCE2
ENSG00000188856	42.9886	75.2428	-0.807598	0.00607334	RPSAP47	-
ENSG00000167670	42.5033	66.6907	-0.649911	0.011415	CHAF1A	CHAF1A
ENSG00000105011	41.9428	64.6914	-0.625151	0.0233347	ASF1B	ASF1B
ENSG00000175792	41.853	64.6096	-0.626415	0.0158663	RUVBL1	RUVBL1
ENSG00000167491	41.6891	59.8573	-0.521856	0.0410054	GATAD2A	GATAD2A
ENSG00000240376	40.8309	61.3721	-0.58792	0.0413427	RP11-36C20.1	-
ENSG00000053372	40.3916	62.9181	-0.639419	0.0145476	MRTO4	MRTO4
ENSG00000213445	40.1011	60.5987	-0.595644	0.0297564	SIPA1	SIPA1
ENSG00000182307	40.0598	61.3961	-0.615989	0.01924	C8orf33	C8orf33
ENSG00000119185	39.9558	61.0983	-0.612726	0.0181951	ITGB1BP1	ITGB1BP1
ENSG00000133026	39.2801	59.499	-0.599066	0.0214624	MYH10	MYH10
ENSG00000150403	39.2164	61.186	-0.641744	0.0203312	TMCO3	TMCO3
ENSG00000144824	38.7729	59.1043	-0.608212	0.028796	PHLDB2	PHLDB2
ENSG00000125755	38.4534	58.4575	-0.604276	0.0188268	SYMPK	SYMPK
ENSG00000166479	38.1668	59.7442	-0.646478	0.0315573	TMX3	TMX3
ENSG00000116212	37.7552	57.5807	-0.608911	0.0270234	LRRC42	LRRC42
ENSG00000164294	36.0646	53.4579	-0.56782	0.049499	GPX8	GPX8
ENSG00000127564	34.7803	59.5087	-0.77483	0.00519502	PKMYT1	PKMYT1
ENSG00000198355	32.874	53.7673	-0.70978	0.00763027	PIM3	PIM3
ENSG00000114982	32.8032	47.7698	-0.542262	0.0379386	KANSL3	KANSL3
ENSG00000196365	32.2594	50.2016	-0.638015	0.0135635	LONP1	LONP1
ENSG00000088256	32.23	49.6497	-0.623383	0.0211221	GNA11	GNA11
ENSG00000115207	32.1985	53.8922	-0.743081	0.00535543	GTF3C2	GTF3C2
ENSG00000179431	31.1989	45.9702	-0.559201	0.0440626	FJX1	FJX1
ENSG00000092964	30.8181	48.5188	-0.654768	0.0118647	DPYSL2	DPYSL2
ENSG00000198056	30.5784	52.5519	-0.781227	0.00737283	PRIM1	PRIM1
ENSG00000130669	30.4871	47.0862	-0.627104	0.0166058	PAK4	PAK4
ENSG00000105173	29.4244	47.1496	-0.68023	0.00990972	CCNE1	CCNE1
ENSG00000072501	29.3874	48.5436	-0.724085	0.0049307	SMC1A	SMC1A
ENSG00000133731	28.963	47.6107	-0.717076	0.0125457	IMPA1	IMPA1
ENSG00000100479	28.9187	44.585	-0.624557	0.0283517	POLE2	POLE2
ENSG00000088930	28.5358	44.7621	-0.649506	0.0183892	XRN2	XRN2
ENSG00000125871	28.1584	42.6903	-0.600342	0.0305252	MGME1	MGME1
ENSG00000138031	27.8292	40.1344	-0.528241	0.0452777	ADCY3	ADCY3
ENSG00000165732	27.6692	45.5834	-0.720227	0.00994486	DDX21	DDX21
ENSG00000072958	27.3391	39.6012	-0.534578	0.0428322	AP1M1	AP1M1
ENSG00000148358	27.0599	40.4754	-0.580887	0.0319487	GPR107	GPR107
ENSG00000122873	27.055	41.4115	-0.614136	0.0362303	CISD1	CISD1
ENSG00000109084	26.874	39.0534	-0.539235	0.0485518	TMEM97	TMEM97
ENSG00000029364	26.8443	38.9435	-0.536769	0.0412117	SLC39A9	SLC39A9
ENSG00000181817	26.553	41.9922	-0.661246	0.016244	LSM10	LSM10
ENSG00000118495	26.2787	38.4862	-0.550445	0.0460671	PLAGL1	PLAGL1
ENSG00000180370	26.2319	41.9184	-0.676258	0.0202006	PAK2	PAK2
ENSG00000092969	26.2228	42.3669	-0.692115	0.0149407	TGFB2	TGFB2
ENSG00000143514	26.0483	40.3416	-0.631083	0.0201464	TP53BP2	TP53BP2
ENSG00000143320	25.7161	42.0759	-0.71032	0.0054337	CRABP2	CRABP2
ENSG00000169564	25.4923	39.6131	-0.635916	0.0203919	PCBP1	PCBP1
ENSG00000081870	25.4587	40.6528	-0.675193	0.0297993	HSPB11	HSPB11
ENSG00000205352	25.3941	41.1917	-0.697862	0.0104426	PRR13	PRR13
ENSG00000100504	25.2352	39.3713	-0.641703	0.0149658	PYGL	PYGL
ENSG00000126351	24.427	40.0508	-0.713357	0.00695121	THRA	THRA
ENSG00000147224	24.3656	35.4165	-0.539575	0.0408284	PRPS1	PRPS1
ENSG00000164902	24.3439	37.8998	-0.638626	0.025572	PHAX	PHAX
ENSG00000136636	23.9598	35.6262	-0.572321	0.0452749	KCTD3	KCTD3
ENSG00000148229	23.7257	39.2858	-0.727557	0.00791768	POLE3	POLE3
ENSG00000073969	23.4491	34.8439	-0.571373	0.0406144	NSF	NSF
ENSG00000115365	22.3263	35.7629	-0.679715	0.0138432	LANCL1	LANCL1
ENSG00000135070	21.8491	33.4707	-0.61532	0.040544	ISCA1	ISCA1
ENSG00000103942	21.832	33.1379	-0.602036	0.0194583	HOMER2	HOMER2
ENSG00000012048	21.6314	35.5669	-0.717408	0.0117129	BRCA1	BRCA1
ENSG00000136492	21.3132	34.683	-0.70248	0.0168405	BRIP1	BRIP1
ENSG00000101557	21.2011	32.0122	-0.594481	0.0331944	USP14	USP14
ENSG00000122140	21.197	32.4674	-0.615135	0.031669	MRPS2	MRPS2
ENSG00000183763	21.1827	32.1701	-0.602834	0.0299857	TRAIP	TRAIP
ENSG00000158290	21.1216	32.8113	-0.635472	0.0347798	CUL4B	CUL4B
ENSG00000169288	20.3088	32.9909	-0.69996	0.0146076	MRPL1	MRPL1
ENSG00000052749	20.157	29.1361	-0.531523	0.0485132	RRP12	RRP12
ENSG00000107371	20.0483	32.2069	-0.683893	0.0142186	EXOSC3	EXOSC3
ENSG00000197223	20.0347	31.5797	-0.656498	0.0311507	C1D	C1D
ENSG00000165795	19.9705	29.2449	-0.550316	0.047451	NDRG2	NDRG2
ENSG00000101911	19.9012	29.9816	-0.591217	0.0289715	PRPS2	PRPS2
ENSG00000150787	19.6716	33.3911	-0.76335	0.00515913	PTS	PTS
ENSG00000241258	19.6012	28.204	-0.524955	0.0466372	CRCP	CRCP
ENSG00000278535	19.5857	29.433	-0.587633	0.0289076	DHRS11	DHRS11
ENSG00000104442	19.5633	32.3095	-0.72381	0.0117733	ARMC1	ARMC1
ENSG00000142856	19.5222	34.7731	-0.832856	0.00706222	ITGB3BP	ITGB3BP
ENSG00000133119	19.4976	30.6325	-0.65177	0.0230954	RFC3	RFC3
ENSG00000164237	19.4707	33.2613	-0.772541	0.00763111	CMBL	CMBL
ENSG00000090565	19.3876	28.1582	-0.53842	0.0415541	RAB11FIP3	RAB11FIP3
ENSG00000072864	18.2713	28.702	-0.65157	0.0197692	NDE1	NDE1
ENSG00000232956	17.7144	28.4632	-0.684176	0.0112165	SNHG15	-
ENSG00000188130	17.6054	25.3527	-0.526117	0.0475599	MAPK12	MAPK12
ENSG00000138398	17.5656	26.4334	-0.58961	0.0452449	PPIG	PPIG
ENSG00000149554	17.5378	27.3619	-0.641699	0.021711	CHEK1	CHEK1
ENSG00000036549	17.1103	26.1456	-0.611698	0.0327131	ZZZ3	ZZZ3
ENSG00000131148	17.0523	27.1271	-0.669765	0.0209113	EMC8	EMC8
ENSG00000001167	16.4022	26.7341	-0.704791	0.00802429	NFYA	NFYA
ENSG00000177119	16.3255	27.0982	-0.731069	0.00786352	ANO6	ANO6
ENSG00000119314	16.1394	24.5485	-0.605048	0.0405637	PTBP3	PTBP3
ENSG00000228794	16.0357	24.7234	-0.624592	0.0270785	LINC01128	-
ENSG00000109917	15.5988	24.7714	-0.667236	0.011519	ZPR1	ZPR1
ENSG00000101098	14.9911	25.3908	-0.760195	0.00571797	RIMS4	RIMS4
ENSG00000171735	14.9475	21.754	-0.541373	0.0416366	CAMTA1	CAMTA1
ENSG00000130024	14.9356	23.4594	-0.651411	0.0245617	PHF10	PHF10
ENSG00000132563	14.9142	24.6691	-0.72602	0.0139953	REEP2	REEP2
ENSG00000162772	14.888	23.5026	-0.658667	0.0254755	ATF3	ATF3
ENSG00000100764	14.7549	21.2748	-0.527956	0.0495972	PSMC1	PSMC1
ENSG00000173744	14.7539	21.7843	-0.562199	0.0410917	AGFG1	AGFG1
ENSG00000164045	14.6753	22.9599	-0.645728	0.0214123	CDC25A	CDC25A
ENSG00000162885	14.5243	22.8421	-0.653223	0.0161366	B3GALNT2	B3GALNT2
ENSG00000065320	14.4409	22.3233	-0.62839	0.0173256	NTN1	NTN1
ENSG00000153130	14.2718	22.8609	-0.679719	0.0255921	SCOC	SCOC
ENSG00000170089	14.2696	22.2593	-0.64146	0.01942	RP11-423H2.1	-
ENSG00000112029	13.7167	20.9895	-0.613735	0.0420708	FBXO5	FBXO5
ENSG00000150990	13.4613	20.2759	-0.590947	0.0355463	DHX37	DHX37
ENSG00000132031	13.4161	22.4172	-0.740636	0.0100969	MATN3	MATN3
ENSG00000105738	13.2574	19.6334	-0.566511	0.0480732	SIPA1L3	SIPA1L3
ENSG00000240583	13.2202	20.9533	-0.664433	0.015624	AQP1	AQP1
ENSG00000115541	13.1467	19.916	-0.599227	0.0377111	HSPE1	HSPE1
ENSG00000183876	13.028	20.66	-0.665226	0.0175626	ARSI	ARSI
ENSG00000119718	12.9648	18.6953	-0.528081	0.0441899	EIF2B2	EIF2B2
ENSG00000101624	12.8458	19.4015	-0.594869	0.0488329	CEP76	CEP76
ENSG00000131873	12.8194	19.5057	-0.605568	0.0250358	CHSY1	CHSY1
ENSG00000102384	12.8192	20.1553	-0.65285	0.0236238	CENPI	CENPI
ENSG00000129559	12.6655	19.5763	-0.628211	0.0249613	NEDD8	NEDD8
ENSG00000135932	12.6562	20.5488	-0.69921	0.0159759	CAB39	CAB39
ENSG00000270885	12.4659	20.4598	-0.714803	0.0125932	RASL10B	RASL10B
ENSG00000120539	12.2342	17.9472	-0.552841	0.0451133	MASTL	MASTL
ENSG00000178307	12.1765	19.9674	-0.713541	0.0117756	TMEM11	TMEM11
ENSG00000226415	12.1675	18.3716	-0.594454	0.0485213	TPI1P1	-
ENSG00000250899	11.9754	18.9627	-0.663087	0.0112316	RP11-253E3.3	-
ENSG00000168899	11.8353	18.0777	-0.611114	0.0387754	VAMP5	VAMP5
ENSG00000138771	11.7081	17.6081	-0.588736	0.0383366	SHROOM3	SHROOM3
ENSG00000160193	11.6406	17.453	-0.584311	0.0327087	WDR4	WDR4
ENSG00000156265	11.4291	18.0468	-0.659034	0.0181155	MAP3K7CL	MAP3K7CL
ENSG00000008394	11.1229	19.1657	-0.784987	0.00618245	MGST1	MGST1
ENSG00000205659	11.0089	17.8873	-0.700265	0.0117709	LIN52	LIN52
ENSG00000158985	10.8327	16.957	-0.64648	0.028004	CDC42SE2	CDC42SE2
ENSG00000130294	10.7487	16.6101	-0.627899	0.022065	KIF1A	KIF1A
ENSG00000004961	10.7251	16.2279	-0.597489	0.0261183	HCCS	HCCS
ENSG00000161996	10.629	16.6201	-0.644923	0.0158731	WDR90	WDR90
ENSG00000085491	10.2249	15.8888	-0.635928	0.030825	SLC25A24	SLC25A24
ENSG00000157510	10.0317	15.1588	-0.595586	0.0333027	AFAP1L1	AFAP1L1
ENSG00000088053	9.64825	13.9526	-0.532199	0.0479108	GP6	GP6
ENSG00000174839	9.64368	15.6884	-0.70204	0.0197053	DENND6A	DENND6A
ENSG00000130829	9.472	14.8658	-0.650254	0.0181382	DUSP9	DUSP9
ENSG00000154240	9.38987	15.4147	-0.715129	0.0239498	CEP112	CEP112
ENSG00000100575	9.21099	15.1998	-0.72262	0.0254229	TIMM9	TIMM9
ENSG00000149639	9.14667	13.5149	-0.563236	0.0338113	SOGA1	SOGA1
ENSG00000234964	9.03524	17.6243	-0.96393	0.00831448	FABP5P7	-
ENSG00000159259	9.00449	14.2754	-0.664815	0.0128936	CHAF1B	CHAF1B
ENSG00000139291	8.98048	15.2093	-0.760091	0.00924071	TMEM19	TMEM19
ENSG00000148948	8.86003	13.3896	-0.595729	0.0375564	LRRC4C	LRRC4C
ENSG00000181938	8.71688	15.0082	-0.783866	0.00868961	GINS3	GINS3
ENSG00000216285	8.53328	13.1985	-0.629205	0.041211	RP11-490H24.5	-
ENSG00000143942	8.53252	13.1322	-0.622066	0.0492553	CHAC2	CHAC2
ENSG00000156504	8.21789	13.8705	-0.755176	0.00727074	FAM122B	FAM122B
ENSG00000198576	7.83916	11.7857	-0.588263	0.0424069	ARC	ARC
ENSG00000230409	7.72882	12.1916	-0.657566	0.025032	TCEA1P2	-
ENSG00000172244	7.69196	12.2508	-0.671459	0.025605	C5orf34	C5orf34
ENSG00000184162	7.59865	11.5481	-0.60384	0.0381201	NR2C2AP	NR2C2AP
ENSG00000174606	7.39186	10.9819	-0.571114	0.0474152	ANGEL2	ANGEL2
ENSG00000207547	7.26046	18.8234	-1.37439	0.0183213	MIR25	-
ENSG00000176222	7.1743	10.8241	-0.593338	0.0497168	ZNF404	ZNF404
ENSG00000125454	7.12179	11.0688	-0.636187	0.0420738	SLC25A19	SLC25A19
ENSG00000226067	7.11045	11.509	-0.69475	0.0369737	LINC00623	-
ENSG00000186897	7.0022	11.1359	-0.669337	0.0208694	C1QL4	C1QL4
ENSG00000236698	6.95817	12.6701	-0.864648	0.0194161	EIF1AXP1	-
ENSG00000135763	6.85297	11.0774	-0.692818	0.0169335	URB2	URB2
ENSG00000163528	6.81228	10.7751	-0.661491	0.0270636	CHCHD4	CHCHD4
ENSG00000148459	6.79971	10.4092	-0.614306	0.0454506	PDSS1	PDSS1
ENSG00000130762	6.7289	10.9063	-0.696722	0.0168131	ARHGEF16	ARHGEF16
ENSG00000037757	6.68388	10.5571	-0.659456	0.021166	MRI1	MRI1
ENSG00000135776	6.68009	10.318	-0.627225	0.0345198	ABCB10	ABCB10
ENSG00000178700	6.48244	10.1943	-0.653146	0.0303452	DHFRL1	DHFRL1
ENSG00000108094	6.4449	10.4343	-0.6951	0.0133843	CUL2	CUL2
ENSG00000015475	6.39971	10.1669	-0.667803	0.0194324	BID	BID
ENSG00000092470	6.39485	11.0985	-0.795382	0.00994802	WDR76	WDR76
ENSG00000064393	6.31528	10.6952	-0.760049	0.00546636	HIPK2	HIPK2
ENSG00000057252	6.24768	9.89392	-0.663222	0.0142894	SOAT1	SOAT1
ENSG00000131470	6.19487	9.96657	-0.686024	0.0262215	PSMC3IP	PSMC3IP
ENSG00000178234	5.9988	10.2054	-0.766582	0.0117264	GALNT11	GALNT11
ENSG00000120162	5.9987	9.74789	-0.700439	0.0163641	MOB3B	MOB3B
ENSG00000157193	5.64702	8.57968	-0.603433	0.031498	LRP8	LRP8
ENSG00000138376	5.59181	9.13563	-0.708189	0.0137972	BARD1	BARD1
ENSG00000233270	5.5863	11.4155	-1.03103	0.0124316	SNRPEP4	-
ENSG00000145332	5.53412	8.9939	-0.700593	0.0176477	KLHL8	KLHL8
ENSG00000137494	5.52793	8.38606	-0.601253	0.0354793	ANKRD42	ANKRD42
ENSG00000170293	5.32954	8.80623	-0.724513	0.0230225	CMTM8	CMTM8
ENSG00000130193	5.30074	9.10982	-0.781227	0.00930989	THEM6	THEM6
ENSG00000138780	5.2525	10.081	-0.940566	0.00500891	GSTCD	GSTCD
ENSG00000131944	5.12503	8.30972	-0.697239	0.0269804	FAAP24	FAAP24
ENSG00000228232	4.94466	8.22611	-0.73434	0.0205909	GAPDHP1	-
ENSG00000128849	4.85974	7.519	-0.629659	0.0278916	CGNL1	CGNL1
ENSG00000186638	4.70273	7.22084	-0.618669	0.0247448	KIF24	KIF24
ENSG00000177842	4.58685	7.03894	-0.617854	0.0380083	ZNF620	ZNF620
ENSG00000153982	4.5701	7.54394	-0.723093	0.0405326	GDPD1	GDPD1
ENSG00000099219	4.50484	7.55918	-0.746754	0.0137309	ERMP1	ERMP1
ENSG00000170340	4.45852	6.88333	-0.626541	0.0327731	B3GNT2	B3GNT2
ENSG00000197822	4.32081	7.6798	-0.829766	0.00883542	OCLN	OCLN
ENSG00000189068	4.23882	8.07937	-0.930578	0.00509559	VSTM1	VSTM1
ENSG00000262888	4.17325	7.00406	-0.747019	0.0392307	RP11-462G12.2	-
ENSG00000105948	4.12721	6.30236	-0.610725	0.039814	TTC26	TTC26
ENSG00000101928	3.8709	6.42002	-0.72991	0.0490483	MOSPD1	MOSPD1
ENSG00000174792	3.82087	6.31567	-0.725035	0.04612	C4orf26	C4orf26
ENSG00000080644	3.74595	6.9862	-0.899175	0.00538615	CHRNA3	CHRNA3
ENSG00000238243	3.60931	5.90398	-0.709962	0.0409883	OR2W3	OR2W3
ENSG00000247095	3.53904	6.31801	-0.836113	0.0139705	MIR210HG	-
ENSG00000186767	3.53042	6.06156	-0.779849	0.00536704	SPIN4	SPIN4
ENSG00000175445	3.52595	6.23652	-0.82273	0.0217927	LPL	LPL
ENSG00000170191	3.52155	5.66412	-0.685639	0.0217143	NANP	NANP
ENSG00000165914	3.44848	5.9012	-0.775047	0.00849204	TTC7B	TTC7B
ENSG00000179314	3.32641	5.23684	-0.654732	0.034207	WSCD1	WSCD1
ENSG00000263535	3.31879	6.50212	-0.970252	0.00915854	AK4P1	-
ENSG00000234694	3.2464	5.70682	-0.813848	0.0434164	RP1-92O14.3	-
ENSG00000232022	3.214	5.64702	-0.813121	0.032079	FAAHP1	-
ENSG00000160345	3.2135	6.2086	-0.950124	0.0117382	C9orf116	C9orf116
ENSG00000226091	3.20325	5.33186	-0.735102	0.0302978	LINC00937	-
ENSG00000157240	3.10128	4.5546	-0.55446	0.0489731	FZD1	FZD1
ENSG00000067177	3.08984	4.96891	-0.685395	0.0164528	PHKA1	PHKA1
ENSG00000162840	3.0858	8.76368	-1.50589	0.00951742	MT2P1	-
ENSG00000198088	3.08019	5.29162	-0.780686	0.0281382	NUP62CL	NUP62CL
ENSG00000241015	3.05778	4.67297	-0.611857	0.0484363	TPM3P9	-
ENSG00000280081	3.04677	5.50519	-0.853513	0.0128938	MGC39584	-
ENSG00000167771	3.00805	5.49939	-0.87044	0.0141333	RCOR2	RCOR2
ENSG00000072201	2.87485	5.1783	-0.848992	0.0169459	LNX1	LNX1
ENSG00000181773	2.86223	4.72054	-0.721813	0.0167156	GPR3	GPR3
ENSG00000101084	2.82351	5.46338	-0.952303	0.0140281	C20orf24	C20orf24
ENSG00000170088	2.76238	4.27103	-0.62867	0.0304495	TMEM192	TMEM192
ENSG00000184785	2.73528	4.58821	-0.746243	0.0336141	SMIM10	SMIM10
ENSG00000095777	2.63324	4.05541	-0.623009	0.048161	MYO3A	MYO3A
ENSG00000258568	2.61382	4.99357	-0.93391	0.0331179	RHOQP1	-
ENSG00000175782	2.61376	4.0067	-0.616284	0.0375736	SLC35E3	SLC35E3
ENSG00000267058	2.53027	4.08865	-0.692332	0.0410315	RP11-15A1.3	-
ENSG00000158292	2.42924	3.61343	-0.572862	0.048461	GPR153	GPR153
ENSG00000134516	2.37656	3.89971	-0.714495	0.0224807	DOCK2	DOCK2
ENSG00000139132	2.36376	3.7467	-0.664539	0.0485226	FGD4	FGD4
ENSG00000187672	2.35244	4.24843	-0.852774	0.00904569	ERC2	ERC2
ENSG00000272047	2.27662	3.67762	-0.691877	0.0152187	GTF2H5	GTF2H5
ENSG00000258102	2.25077	4.94366	-1.13516	0.0127477	MAP1LC3B2	MAP1LC3B2
ENSG00000132199	2.22	3.74139	-0.753017	0.0357565	ENOSF1	ENOSF1
ENSG00000198093	2.19884	4.10693	-0.901315	0.0196674	ZNF649	ZNF649
ENSG00000067533	2.08876	3.46121	-0.728632	0.0214847	RRP15	RRP15
ENSG00000167536	2.07154	3.69563	-0.835115	0.0207034	DHRS13	DHRS13
ENSG00000170290	2.06839	3.87412	-0.905362	0.03871	SLN	SLN
ENSG00000214796	2.05908	3.7887	-0.879705	0.0306323	RP11-480I12.5	-
ENSG00000186854	2.02544	3.44912	-0.767992	0.0436892	TRABD2A	TRABD2A
ENSG00000153721	2.02542	3.25909	-0.686245	0.0221772	CNKSR3	CNKSR3
ENSG00000254717	1.98366	3.99931	-1.01159	0.018986	GLYATL1P2	-
ENSG00000241163	1.94867	4.03457	-1.04992	0.011577	LINC00877	-
ENSG00000189120	1.90203	3.3256	-0.806074	0.00987859	SP6	SP6
ENSG00000181751	1.85692	3.3012	-0.830074	0.0150103	C5orf30	C5orf30
ENSG00000117477	1.84636	3.4098	-0.885007	0.0182157	CCDC181	CCDC181
ENSG00000164197	1.84471	2.91118	-0.658211	0.0499879	RNF180	RNF180
ENSG00000120693	1.77276	2.80022	-0.65954	0.036638	SMAD9	SMAD9
ENSG00000145779	1.76172	2.93302	-0.735405	0.0273621	TNFAIP8	TNFAIP8
ENSG00000214975	1.72014	3.75714	-1.12711	0.0327953	PPIAP29	-
ENSG00000145335	1.70505	3.06305	-0.845156	0.0277199	SNCA	SNCA
ENSG00000181007	1.61393	2.87154	-0.831245	0.0130346	ZFP82	ZFP82
ENSG00000198237	1.60579	3.67547	-1.19465	0.0167451	RP11-98J23.2	-
ENSG00000251495	1.60362	3.71123	-1.21057	0.0227879	PPIAP11	-
ENSG00000179841	1.60065	2.74895	-0.780218	0.0141219	AKAP5	AKAP5
ENSG00000259768	1.58611	2.83634	-0.838536	0.00623352	RP5-991G20.1	-
ENSG00000211448	1.57397	2.96032	-0.911342	0.0114269	DIO2	DIO2
ENSG00000118507	1.5567	2.79571	-0.844721	0.0269942	AKAP7	AKAP7
ENSG00000137561	1.55185	2.72436	-0.811927	0.0472809	TTPA	TTPA
ENSG00000251365	1.51598	3.29725	-1.12101	0.0369539	RP11-332J15.3	-
ENSG00000131979	1.49661	2.85425	-0.931412	0.0105367	GCH1	GCH1
ENSG00000132688	1.47526	2.25556	-0.612518	0.0369307	NES	NES
ENSG00000171016	1.44369	2.30342	-0.674013	0.0239719	PYGO1	PYGO1
ENSG00000188064	1.44105	2.58919	-0.845388	0.0218609	WNT7B	WNT7B
ENSG00000101445	1.44016	2.6566	-0.883355	0.00684491	PPP1R16B	PPP1R16B
ENSG00000172197	1.39759	2.41745	-0.790546	0.0360046	MBOAT1	MBOAT1
ENSG00000267780	1.32871	2.95745	-1.15433	0.0444652	RP11-154H12.3	-
ENSG00000273117	1.30744	2.40624	-0.880039	0.0267227	AC144652.1	-
ENSG00000185869	1.27989	2.10988	-0.72114	0.0375036	ZNF829	ZNF829
ENSG00000175768	1.26941	2.33348	-0.878321	0.0401281	TOMM5	TOMM5
ENSG00000125850	1.25901	2.44396	-0.95693	0.0438475	OVOL2	OVOL2
ENSG00000224383	1.2583	2.19436	-0.802319	0.0492885	PRR29	PRR29
ENSG00000183668	1.25068	2.48873	-0.992695	0.0120188	PSG9	PSG9
ENSG00000248015	1.2501	2.55768	-1.03279	0.00796747	AC005329.7	-
ENSG00000269707	1.22373	2.95736	-1.27302	0.0328891	RP11-13J10.1	-
ENSG00000274026	1.12239	2.19801	-0.969626	0.0414997	FAM27E3	-
ENSG00000214076	1.10215	1.87729	-0.768329	0.0234037	CPSF1P1	-
ENSG00000249471	1.09733	2.19466	-0.999999	0.027518	ZNF324B	ZNF324B
ENSG00000161149	1.08823	2.22057	-1.02895	0.0115503	TUBA3FP	-
ENSG00000267041	1.07664	1.78586	-0.730079	0.0181889	ZNF850	ZNF850
ENSG00000159871	0.996281	1.97538	-0.987508	0.0267489	LYPD5	LYPD5
ENSG00000172717	0.992409	1.96324	-0.984232	0.0425185	FAM71D	FAM71D
ENSG00000165272	0.986926	2.08505	-1.07907	0.0121684	AQP3	AQP3
ENSG00000157064	0.957583	1.71822	-0.843442	0.0177	NMNAT2	NMNAT2
ENSG00000179104	0.907355	1.63324	-0.847996	0.0173253	TMTC2	TMTC2
ENSG00000147041	0.905824	1.51929	-0.746096	0.0355489	SYTL5	SYTL5
ENSG00000188613	0.881658	1.58699	-0.847996	0.0375492	NANOS1	NANOS1
ENSG00000154537	0.880055	2.01679	-1.1964	0.048158	FAM27C	-
ENSG00000205269	0.875214	1.66939	-0.931612	0.00873474	TMEM170B	TMEM170B
ENSG00000153485	0.857776	1.7564	-1.03395	0.0440954	TMEM251	TMEM251
ENSG00000007264	0.849028	2.07321	-1.28798	0.00862249	MATK	MATK
ENSG00000279495	0.821878	1.64376	-0.999999	0.0160958	RP11-521B24.4	-
ENSG00000064199	0.821615	1.88339	-1.1968	0.00716598	SPA17	SPA17
ENSG00000170370	0.788824	1.69491	-1.10343	0.00794192	EMX2	EMX2
ENSG00000184809	0.77151	1.62874	-1.078	0.0390092	B3GALT5-AS1	-
ENSG00000117643	0.76317	1.37722	-0.851677	0.0325294	MAN1C1	MAN1C1
ENSG00000188626	0.715626	1.4863	-1.05445	0.0449822	GOLGA8M	GOLGA8M
ENSG00000166736	0.702584	1.47543	-1.07039	0.0131393	HTR3A	HTR3A
ENSG00000279369	0.693494	1.3003	-0.90689	0.0490796	RP11-51F16.1	-
ENSG00000068831	0.665474	1.65418	-1.31366	0.0124402	RASGRP2	RASGRP2
ENSG00000127325	0.624622	1.42356	-1.18844	0.0131558	BEST3	BEST3
ENSG00000214391	0.616166	1.24634	-1.0163	0.04286	TUBAP2	-
ENSG00000204128	0.606268	1.22172	-1.01089	0.0214426	C2orf72	C2orf72
ENSG00000144649	0.567956	1.2424	-1.12928	0.01574	FAM198A	FAM198A
ENSG00000169297	0.542983	1.19456	-1.1375	0.0417162	NR0B1	NR0B1
ENSG00000184100	0.511253	1.16194	-1.18442	0.0164118	BRD7P2	-
ENSG00000159409	0.445263	1.14324	-1.3604	0.00967996	CELF3	CELF3
ENSG00000226784	0.442904	1.24013	-1.48542	0.0461772	PGAM4	PGAM4
ENSG00000184113	0.427251	0.933206	-1.12711	0.0330146	CLDN5	CLDN5
ENSG00000113396	0.424474	0.909587	-1.09953	0.0286995	SLC27A6	SLC27A6
ENSG00000170608	0.411343	1.21614	-1.5639	0.00997225	FOXA3	FOXA3
ENSG00000203727	0.411199	0.996636	-1.27723	0.00872177	SAMD5	SAMD5
ENSG00000260328	0.411093	0.946982	-1.20387	0.00843693	RP11-416I2.1	-
ENSG00000258986	0.408754	1.17295	-1.52083	0.0101882	TMEM179	TMEM179
ENSG00000117322	0.382683	0.775178	-1.01838	0.0492832	CR2	CR2
ENSG00000148344	0.372127	0.868296	-1.22239	0.0344365	PTGES	PTGES
ENSG00000260668	0.366955	1.67168	-2.18762	0.00650004	RP11-744D14.1	-
ENSG00000105143	0.357359	0.818949	-1.1964	0.048158	SLC1A6	SLC1A6
ENSG00000223802	0.354907	0.858645	-1.27462	0.0174585	CERS1	CERS1
ENSG00000159166	0.348179	0.979252	-1.49185	0.0310951	LAD1	LAD1
ENSG00000156687	0.324181	0.632676	-0.964666	0.0287216	UNC5D	UNC5D
ENSG00000118513	0.315427	0.779806	-1.30581	0.0113675	MYB	MYB
ENSG00000168306	0.312388	1.05731	-1.75899	0.0151968	ACOX2	ACOX2
ENSG00000164749	0.304886	0.795355	-1.38333	0.0232204	HNF4G	HNF4G
ENSG00000177272	0.290155	0.738575	-1.34792	0.0105132	KCNA3	KCNA3
ENSG00000162490	0.282889	0.513505	-0.860142	0.0254419	DRAXIN	DRAXIN
ENSG00000163673	0.23295	0.610489	-1.38995	0.0140533	DCLK3	DCLK3
ENSG00000184261	0.211163	0.447922	-1.08489	0.0466508	KCNK12	KCNK12
ENSG00000173826	0.19359	0.464616	-1.26303	0.035396	KCNH6	KCNH6
ENSG00000007314	0.188773	0.399121	-1.08017	0.0438973	SCN4A	SCN4A
ENSG00000149654	0.184122	0.434528	-1.23879	0.0380807	CDH22	CDH22
ENSG00000163377	0.156103	0.671242	-2.10433	0.00691521	FAM19A4	FAM19A4
ENSG00000064195	0.144627	0.486472	-1.75002	0.0338418	DLX3	DLX3
ENSG00000105641	0.130693	0.533663	-2.02975	0.00678114	SLC5A5	SLC5A5
ENSG00000222012	0.11111	0.28758	-1.37197	0.0449943	AC005481.5	-
ENSG00000196262	675.233	2124.4	-1.6536	1.04e-10	PPIA	PPIA
ENSG00000134333	617.198	1386.53	-1.16768	6.76e-06	LDHA	LDHA
ENSG00000197958	591.181	981.909	-0.731988	0.00333471	RPL12	RPL12
ENSG00000125148	473.143	895.849	-0.920978	9.52e-05	MT2A	MT2A
ENSG00000171314	304.254	510.788	-0.747446	0.00308664	PGAM1	PGAM1
ENSG00000169715	278.01	569.12	-1.03359	3.28e-05	MT1E	MT1E
ENSG00000049656	274.544	471.556	-0.780393	0.00203911	CLPTM1L	CLPTM1L
ENSG00000175334	182.983	335.626	-0.875149	0.000657375	BANF1	BANF1
ENSG00000106244	178.703	321.507	-0.847288	0.000616997	PDAP1	PDAP1
ENSG00000166508	175.842	311.211	-0.823615	0.00108666	MCM7	MCM7
ENSG00000082781	171.256	281.297	-0.715939	0.0042686	ITGB5	ITGB5
ENSG00000115758	159.829	326.004	-1.02836	5.75e-05	ODC1	ODC1
ENSG00000126247	158.333	295.614	-0.900753	0.000276626	CAPNS1	CAPNS1
ENSG00000142657	144.239	302.777	-1.06979	2.78e-05	PGD	PGD
ENSG00000089280	141.245	229.33	-0.699226	0.0033641	FUS	FUS
ENSG00000104738	128.999	267.763	-1.05359	5.53e-05	MCM4	MCM4
ENSG00000116489	106.763	207.733	-0.960326	0.000529431	CAPZA1	CAPZA1
ENSG00000100297	106.605	212.006	-0.991826	8.16e-05	MCM5	MCM5
ENSG00000178209	104.632	180.645	-0.787837	0.00310113	PLEC	PLEC
ENSG00000175793	102.245	215.853	-1.07801	2.41e-05	SFN	SFN
ENSG00000134824	99.319	169.575	-0.77178	0.00265911	FADS2	FADS2
ENSG00000149485	94.2293	178.011	-0.917721	0.000517026	FADS1	FADS1
ENSG00000162909	93.2516	190.188	-1.02823	0.000101014	CAPN2	CAPN2
ENSG00000073111	90.0879	159.214	-0.821565	0.00125201	MCM2	MCM2
ENSG00000100714	85.2195	144.212	-0.758937	0.00349689	MTHFD1	MTHFD1
ENSG00000177700	78.7216	139.63	-0.826775	0.00128805	POLR2L	POLR2L
ENSG00000124702	76.7969	151.614	-0.981278	0.000104115	KLHDC3	KLHDC3
ENSG00000184432	75.0178	179.613	-1.25959	1.57e-06	COPB2	COPB2
ENSG00000112977	73.0309	208.911	-1.51631	7.81e-09	DAP	DAP
ENSG00000172115	72.8579	144.113	-0.984038	0.000280569	CYCS	CYCS
ENSG00000171302	72.2567	206.312	-1.51362	4.17e-09	CANT1	CANT1
ENSG00000079459	71.062	135.416	-0.930252	0.000278975	FDFT1	FDFT1
ENSG00000173207	70.8485	137.408	-0.955662	0.000208641	CKS1B	CKS1B
ENSG00000135047	63.36	121.018	-0.933579	0.000234809	CTSL	CTSL
ENSG00000167767	62.5278	139.153	-1.15411	6.27e-06	KRT80	KRT80
ENSG00000123416	58.8328	181.134	-1.62237	2.63e-10	TUBA1B	TUBA1B
ENSG00000129250	58.1004	129.323	-1.15436	6.43e-06	KIF1C	KIF1C
ENSG00000183207	57.0949	126.069	-1.14278	8.32e-06	RUVBL2	RUVBL2
ENSG00000129474	56.9138	106.017	-0.897445	0.000696116	AJUBA	AJUBA
ENSG00000093009	55.2315	90.9353	-0.719348	0.00463632	CDC45	CDC45
ENSG00000144043	54.793	117.893	-1.10541	2.3e-05	TEX261	TEX261
ENSG00000091483	53.9575	99.5833	-0.88408	0.00064273	FH	FH
ENSG00000137845	52.2184	102.544	-0.973613	0.000457082	ADAM10	ADAM10
ENSG00000197905	51.0468	90.0313	-0.818606	0.00177834	TEAD4	TEAD4
ENSG00000119689	50.7562	95.9324	-0.918433	0.000673004	DLST	DLST
ENSG00000159593	49.0826	91.9202	-0.905171	0.000914833	NAE1	NAE1
ENSG00000177156	48.2589	107.896	-1.16077	1.56e-05	TALDO1	TALDO1
ENSG00000132471	46.6577	94.7237	-1.02161	0.000147142	WBP2	WBP2
ENSG00000116649	46.4592	111.556	-1.26373	2.12e-06	SRM	SRM
ENSG00000151239	46.0899	104.294	-1.17814	0.000144947	TWF1	TWF1
ENSG00000062822	44.5245	74.5029	-0.742698	0.00437968	POLD1	POLD1
ENSG00000128973	43.5544	82.3996	-0.91982	0.000366753	CLN6	CLN6
ENSG00000115884	42.7034	78.5026	-0.878389	0.000774429	SDC1	SDC1
ENSG00000168078	41.4289	82.457	-0.993003	0.000486824	PBK	PBK
ENSG00000189067	41.1196	103.83	-1.33632	8.84e-07	LITAF	LITAF
ENSG00000067057	40.3455	69.8218	-0.791271	0.00201467	PFKP	PFKP
ENSG00000099942	40.2302	84.5903	-1.07221	6.2e-05	CRKL	CRKL
ENSG00000156802	39.8216	71.5786	-0.845977	0.00240149	ATAD2	ATAD2
ENSG00000119326	39.6661	81.5551	-1.03987	0.000105471	CTNNAL1	CTNNAL1
ENSG00000187735	39.2128	91.9646	-1.22975	1.12e-05	TCEA1	TCEA1
ENSG00000143543	39.1561	98.5478	-1.33159	5.5e-06	JTB	JTB
ENSG00000188486	38.2167	74.8599	-0.96999	0.000562768	H2AFX	H2AFX
ENSG00000131153	38.1417	70.6806	-0.889944	0.000786293	GINS2	GINS2
ENSG00000167513	37.945	65.1402	-0.779637	0.00257831	CDT1	CDT1
ENSG00000094804	37.458	78.0875	-1.05982	6.58e-05	CDC6	CDC6
ENSG00000012660	36.3125	102.742	-1.50049	4.9e-08	ELOVL5	ELOVL5
ENSG00000140941	36.2025	100.496	-1.47298	1.29e-07	MAP1LC3B	MAP1LC3B
ENSG00000157778	34.6408	66.1188	-0.932589	0.000590796	PSMG3	PSMG3
ENSG00000156599	34.5662	63.8146	-0.884522	0.000646874	ZDHHC5	ZDHHC5
ENSG00000022267	34.5296	64.3293	-0.897643	0.00110594	FHL1	FHL1
ENSG00000151465	33.9093	70.8939	-1.06398	0.000123909	CDC123	CDC123
ENSG00000276293	33.6528	57.4756	-0.77222	0.00402622	PIP4K2B	PIP4K2B
ENSG00000105197	33.2513	64.8136	-0.962885	0.000313924	TIMM50	TIMM50
ENSG00000179134	32.8096	56.1342	-0.774763	0.00334909	SAMD4B	SAMD4B
ENSG00000228716	32.2158	78.7695	-1.28987	8.3e-06	DHFR	DHFR
ENSG00000213551	31.9714	57.454	-0.845623	0.00106681	DNAJC9	DNAJC9
ENSG00000086475	31.419	64.6999	-1.04213	3.65e-05	SEPHS1	SEPHS1
ENSG00000136986	31.0783	53.6454	-0.787544	0.00319308	DERL1	DERL1
ENSG00000116005	30.7452	54.5441	-0.827059	0.00296627	PCYOX1	PCYOX1
ENSG00000240694	30.4363	59.1156	-0.957744	0.00041759	PNMA2	PNMA2
ENSG00000112992	30.0906	53.139	-0.820457	0.00154962	NNT	NNT
ENSG00000100644	29.8259	55.4749	-0.895266	0.00134639	HIF1A	HIF1A
ENSG00000168883	29.4265	59.0661	-1.00521	0.000248597	USP39	USP39
ENSG00000069849	29.2701	71.9042	-1.29665	2.6e-06	ATP1B3	ATP1B3
ENSG00000101337	28.5122	53.0552	-0.895912	0.000638208	TM9SF4	TM9SF4
ENSG00000143401	28.0276	110.213	-1.97538	5.6e-13	ANP32E	ANP32E
ENSG00000111602	27.8592	58.506	-1.07043	4.96e-05	TIMELESS	TIMELESS
ENSG00000049541	27.5947	78.1036	-1.501	2.85e-08	RFC2	RFC2
ENSG00000137168	26.9066	53.0959	-0.98064	0.000283086	PPIL1	PPIL1
ENSG00000135372	26.0944	44.3503	-0.765204	0.0044497	NAT10	NAT10
ENSG00000166451	26.0907	56.0025	-1.10195	0.000125552	CENPN	CENPN
ENSG00000122687	25.9008	48.3072	-0.89924	0.000584533	FTSJ2	FTSJ2
ENSG00000048028	25.6893	62.8745	-1.29131	7.43e-06	USP28	USP28
ENSG00000029993	25.3234	49.7291	-0.97362	0.000267758	HMGB3	HMGB3
ENSG00000233601	25.1973	50.7673	-1.01063	0.000431437	NCOR1P3	-
ENSG00000076248	24.4189	43.8252	-0.843763	0.00171891	UNG	UNG
ENSG00000163875	23.5196	42.5609	-0.855667	0.00240685	MEAF6	MEAF6
ENSG00000178397	23.4095	41.2422	-0.817027	0.00300315	FAM220A	FAM220A
ENSG00000198961	23.2985	41.5641	-0.835101	0.00200225	PJA2	PJA2
ENSG00000166855	23.2044	42.8316	-0.884279	0.00241631	CLPX	CLPX
ENSG00000232480	23.0342	46.19	-1.0038	0.000175916	TGFB2-AS1	-
ENSG00000105290	22.9736	44.5453	-0.955296	0.000430028	APLP1	APLP1
ENSG00000162961	22.6496	64.9638	-1.52015	5.46e-08	DPY30	DPY30
ENSG00000004700	22.0926	52.1303	-1.23856	6.15e-06	RECQL	RECQL
ENSG00000134248	21.9304	47.0733	-1.10197	5.04e-05	LAMTOR5	LAMTOR5
ENSG00000076003	21.5093	60.9002	-1.50149	3.64e-08	MCM6	MCM6
ENSG00000160447	21.4974	38.8475	-0.853657	0.00188389	PKN3	PKN3
ENSG00000120992	21.4758	56.9408	-1.40675	4.17e-06	LYPLA1	LYPLA1
ENSG00000146729	21.4184	55.4156	-1.37144	1.93e-06	GBAS	GBAS
ENSG00000166164	21.145	43.6258	-1.04486	0.000167421	BRD7	BRD7
ENSG00000019186	20.699	37.1355	-0.843237	0.00135361	CYP24A1	CYP24A1
ENSG00000164164	20.6607	35.3184	-0.77353	0.00466166	OTUD4	OTUD4
ENSG00000128951	20.1856	68.7535	-1.76811	1.19e-09	DUT	DUT
ENSG00000198909	19.1283	34.9494	-0.869555	0.0010233	MAP3K3	MAP3K3
ENSG00000196547	18.7527	37.0808	-0.983578	0.000299203	MAN2A2	MAN2A2
ENSG00000128791	18.5609	41.6017	-1.16438	1.79e-05	TWSG1	TWSG1
ENSG00000176340	18.3556	39.8299	-1.11763	4.15e-05	COX8A	COX8A
ENSG00000139921	18.351	34.3962	-0.906386	0.00136015	TMX1	TMX1
ENSG00000173545	18.2805	31.8281	-0.799991	0.00349932	ZNF622	ZNF622
ENSG00000124214	18.2798	83.6911	-2.19482	8.28e-17	STAU1	STAU1
ENSG00000141101	18.1787	42.4169	-1.22239	8.9e-06	NOB1	NOB1
ENSG00000166908	17.9371	42.9063	-1.25824	1.6e-06	PIP4K2C	PIP4K2C
ENSG00000198843	17.8439	34.9372	-0.969333	0.000662027	SELT	SELT
ENSG00000204389	17.6405	32.8227	-0.8958	0.000529649	HSPA1A	HSPA1A
ENSG00000106638	17.1502	33.8094	-0.979197	0.000281377	TBL2	TBL2
ENSG00000198618	16.238	44.3144	-1.4484	1.59e-05	PPIAP22	-
ENSG00000014919	16.1906	27.743	-0.776968	0.00445749	COX15	COX15
ENSG00000239672	15.8461	33.1932	-1.06676	4.7e-05	NME1	NME1
ENSG00000165672	15.8227	147.427	-3.21994	3.08e-32	PRDX3	PRDX3
ENSG00000107020	15.7969	30.4127	-0.945033	0.00144209	PLGRKT	PLGRKT
ENSG00000276043	15.743	45.6666	-1.53643	1.62e-09	UHRF1	UHRF1
ENSG00000105676	15.673	28.8193	-0.878755	0.00130454	ARMC6	ARMC6
ENSG00000177889	15.6246	33.3555	-1.09411	6.8e-05	UBE2N	UBE2N
ENSG00000164687	15.3246	38.1121	-1.3144	2.34e-06	FABP5	FABP5
ENSG00000176261	15.2512	29.4834	-0.950979	0.000847682	ZBTB8OS	ZBTB8OS
ENSG00000160949	15.0622	26.8637	-0.834718	0.00105684	TONSL	TONSL
ENSG00000108774	14.9583	46.8075	-1.64579	4.52e-10	RAB5C	RAB5C
ENSG00000163923	14.7969	28.0545	-0.922933	0.00145951	RPL39L	RPL39L
ENSG00000243137	14.6096	26.7142	-0.870684	0.00125584	PSG4	PSG4
ENSG00000134375	14.293	43.0865	-1.59192	9.4e-09	TIMM17A	TIMM17A
ENSG00000143155	14.2453	26.4349	-0.89196	0.00189389	TIPRL	TIPRL
ENSG00000140694	14.1391	28.8171	-1.02723	0.000364216	PARN	PARN
ENSG00000065328	13.3963	27.2966	-1.02689	0.000273964	MCM10	MCM10
ENSG00000148218	13.3149	24.5334	-0.881706	0.00207438	ALAD	ALAD
ENSG00000147536	13.1162	24.3048	-0.889896	0.0011942	GINS4	GINS4
ENSG00000111802	13.0501	26.9916	-1.04845	0.000584249	TDP2	TDP2
ENSG00000006634	12.7511	30.1791	-1.24292	3.53e-05	DBF4	DBF4
ENSG00000186432	12.6485	23.3329	-0.883394	0.00255449	KPNA4	KPNA4
ENSG00000109929	12.4025	22.7741	-0.876762	0.00233678	SC5D	SC5D
ENSG00000070061	12.3328	23.9221	-0.955847	0.000362139	IKBKAP	IKBKAP
ENSG00000189057	12.3208	30.6242	-1.31358	2.55e-06	FAM111B	FAM111B
ENSG00000122550	12.2224	29.3532	-1.26399	8.43e-06	KLHL7	KLHL7
ENSG00000186468	12.1988	52.0314	-2.09264	3.03e-13	RPS23	RPS23
ENSG00000110921	12.0702	21.7176	-0.847418	0.00250317	MVK	MVK
ENSG00000085377	11.7907	21.0923	-0.839072	0.00205021	PREP	PREP
ENSG00000142892	11.7906	23.3103	-0.983334	0.000659487	PIGK	PIGK
ENSG00000204388	11.6838	20.2943	-0.796567	0.00217235	HSPA1B	HSPA1B
ENSG00000176171	11.6501	27.1874	-1.2226	5.92e-06	BNIP3	BNIP3
ENSG00000159322	11.3096	27.7983	-1.29744	1.06e-05	ADPGK	ADPGK
ENSG00000143476	11.2522	19.7215	-0.809569	0.00333627	DTL	DTL
ENSG00000142166	11.23	23.8589	-1.08716	0.000142069	IFNAR1	IFNAR1
ENSG00000157870	11.1916	20.6613	-0.884522	0.00214008	FAM213B	FAM213B
ENSG00000179958	10.9929	21.3834	-0.959922	0.000743847	DCTPP1	DCTPP1
ENSG00000168273	10.9723	22.1817	-1.0155	0.000709918	SMIM4	SMIM4
ENSG00000197457	10.9569	26.482	-1.27317	3.25e-06	STMN3	STMN3
ENSG00000143952	10.8839	19.2716	-0.824272	0.00477938	VPS54	VPS54
ENSG00000174371	10.8647	25.0064	-1.20264	4.05e-05	EXO1	EXO1
ENSG00000099968	10.8148	18.9402	-0.808445	0.00204125	BCL2L13	BCL2L13
ENSG00000186918	10.5092	32.121	-1.61186	2.21e-08	ZNF395	ZNF395
ENSG00000121766	10.4924	21.4134	-1.02917	0.000199797	ZCCHC17	ZCCHC17
ENSG00000113269	10.4684	19.2854	-0.881471	0.00149162	RNF130	RNF130
ENSG00000166171	10.0083	27.0362	-1.4337	1.08e-06	DPCD	DPCD
ENSG00000188938	9.99061	30.4233	-1.60653	3.27e-08	FAM120AOS	FAM120AOS
ENSG00000225383	9.98432	19.589	-0.972308	0.00139428	SFTA1P	-
ENSG00000110871	9.76704	44.6864	-2.19384	1.94e-14	COQ5	COQ5
ENSG00000126878	9.71036	16.626	-0.775842	0.00376017	AIF1L	AIF1L
ENSG00000187840	9.59401	62.0448	-2.6931	1.3e-20	EIF4EBP1	EIF4EBP1
ENSG00000167637	9.58847	17.0414	-0.82967	0.00369084	ZNF283	ZNF283
ENSG00000164815	9.54628	22.445	-1.23338	1.28e-05	ORC5	ORC5
ENSG00000109107	9.47661	26.3744	-1.47669	2.75e-07	ALDOC	ALDOC
ENSG00000176890	9.15673	56.7852	-2.63261	2.23e-21	TYMS	TYMS
ENSG00000167695	9.06496	16.2476	-0.841852	0.00247989	FAM57A	FAM57A
ENSG00000186193	8.5762	15.1742	-0.823208	0.00352675	SAPCD2	SAPCD2
ENSG00000104147	8.32607	18.1755	-1.12629	0.000580324	OIP5	OIP5
ENSG00000112039	8.31355	14.8406	-0.83601	0.00181218	FANCE	FANCE
ENSG00000203760	8.19952	53.1786	-2.69723	2.18e-18	CENPW	CENPW
ENSG00000082497	8.02769	17.7262	-1.14283	0.00010537	SERTAD4	SERTAD4
ENSG00000143499	7.85627	26.2397	-1.73984	2.97e-10	SMYD2	SMYD2
ENSG00000178202	7.85025	15.7204	-1.00182	0.000948091	KDELC2	KDELC2
ENSG00000115687	7.8113	14.8862	-0.930345	0.000531825	PASK	PASK
ENSG00000132170	7.78639	14.7261	-0.919349	0.000951435	PPARG	PPARG
ENSG00000181458	7.67114	14.2334	-0.891765	0.00317783	TMEM45A	TMEM45A
ENSG00000137285	7.65543	20.6513	-1.43168	1.57e-07	TUBB2B	TUBB2B
ENSG00000051180	7.63284	15.7952	-1.0492	0.000340071	RAD51	RAD51
ENSG00000261061	7.57143	16.1524	-1.09311	0.000812091	RP11-303E16.2	-
ENSG00000138182	7.48159	15.739	-1.07293	0.000370643	KIF20B	KIF20B
ENSG00000005249	7.36657	15.1266	-1.03802	0.0010952	PRKAR2B	PRKAR2B
ENSG00000156017	7.27864	19.7877	-1.44286	2.08e-06	CARNMT1	CARNMT1
ENSG00000101868	7.17461	14.6388	-1.02883	0.000326307	POLA1	POLA1
ENSG00000263465	7.13308	13.8119	-0.953317	0.000755052	SRSF8	SRSF8
ENSG00000104267	7.04947	22.2158	-1.656	2.63e-08	CA2	CA2
ENSG00000137824	6.94894	17.1063	-1.29966	3.54e-06	RMDN3	RMDN3
ENSG00000169032	6.86415	25.6145	-1.89981	1.53e-11	MAP2K1	MAP2K1
ENSG00000056487	6.81959	12.1573	-0.834064	0.00401587	PHF21B	PHF21B
ENSG00000121039	6.66256	14.0791	-1.0794	0.000496661	RDH10	RDH10
ENSG00000166582	6.64827	13.6703	-1.04	0.00178414	CENPV	CENPV
ENSG00000124459	6.64356	12.009	-0.85409	0.00246397	ZNF45	ZNF45
ENSG00000140403	6.62451	12.9751	-0.969857	0.000718008	DNAJA4	DNAJA4
ENSG00000120756	6.56916	20.252	-1.62428	7.96e-08	PLS1	PLS1
ENSG00000254858	6.56725	11.9183	-0.859822	0.00296113	MPV17L2	MPV17L2
ENSG00000157833	6.564	20.2726	-1.62689	1.49e-09	GAREML	GAREML
ENSG00000119699	6.55368	12.1869	-0.894954	0.00283046	TGFB3	TGFB3
ENSG00000162433	6.46879	20.9094	-1.69259	9.52e-10	AK4	AK4
ENSG00000056291	6.35381	15.9865	-1.33116	2.77e-06	NPFFR2	NPFFR2
ENSG00000173674	6.35181	19.0119	-1.58166	2.35e-07	EIF1AX	EIF1AX
ENSG00000154359	6.32639	11.5025	-0.862496	0.00353793	LONRF1	LONRF1
ENSG00000140968	6.32467	13.641	-1.10889	0.000327026	IRF8	IRF8
ENSG00000255318	6.19745	18.9185	-1.61005	5.77e-08	RP11-655M14.13	-
ENSG00000125257	6.1899	11.7418	-0.923663	0.00253414	ABCC4	ABCC4
ENSG00000169255	6.09055	12.2177	-1.00433	0.00166389	B3GALNT1	B3GALNT1
ENSG00000198874	6.04259	11.7114	-0.954676	0.000555596	TYW1	TYW1
ENSG00000101849	6.03733	22.9784	-1.92829	2.55e-12	TBL1X	TBL1X
ENSG00000119969	5.8916	11.718	-0.991992	0.00215989	HELLS	HELLS
ENSG00000107897	5.81775	10.5895	-0.864103	0.00197295	ACBD5	ACBD5
ENSG00000171130	5.80047	11.6009	-1	0.000778401	ATP6V0E2	ATP6V0E2
ENSG00000180694	5.76818	15.7088	-1.44539	2.27e-06	TMEM64	TMEM64
ENSG00000088766	5.67379	13.2478	-1.22336	3.52e-05	CRLS1	CRLS1
ENSG00000108830	5.50858	10.4828	-0.928274	0.000652338	RND2	RND2
ENSG00000185880	5.45183	13.5555	-1.31407	5.23e-06	TRIM69	TRIM69
ENSG00000102572	5.42288	10.9036	-1.00767	0.000254687	STK24	STK24
ENSG00000136859	5.36876	10.5018	-0.967978	0.00147331	ANGPTL2	ANGPTL2
ENSG00000185361	5.33552	15.7573	-1.56232	8.55e-09	TNFAIP8L1	TNFAIP8L1
ENSG00000085840	5.187	11.9968	-1.20967	1.17e-05	ORC1	ORC1
ENSG00000160113	5.16052	33.2551	-2.68799	4.98e-18	NR2F6	NR2F6
ENSG00000007968	5.13151	13.4348	-1.38852	3.17e-07	E2F2	E2F2
ENSG00000100629	5.04364	9.90163	-0.973199	0.00144646	CEP128	CEP128
ENSG00000163961	5.02756	10.1808	-1.01792	0.000360646	RNF168	RNF168
ENSG00000168438	4.92547	9.17119	-0.896846	0.00385819	CDC40	CDC40
ENSG00000100601	4.8897	9.97695	-1.02885	0.00093639	ALKBH1	ALKBH1
ENSG00000120051	4.85482	14.0264	-1.53065	5.67e-07	CFAP58	CFAP58
ENSG00000086300	4.8044	10.8506	-1.17534	0.00064435	SNX10	SNX10
ENSG00000186297	4.7686	9.03524	-0.921997	0.00343725	GABRA5	GABRA5
ENSG00000162722	4.75576	12.026	-1.33841	1.59e-06	TRIM58	TRIM58
ENSG00000186462	4.73021	10.4968	-1.14997	0.000218612	NAP1L2	NAP1L2
ENSG00000197696	4.70957	8.99506	-0.933536	0.00460357	NMB	NMB
ENSG00000115738	4.45738	8.7943	-0.980371	0.0029634	ID2	ID2
ENSG00000116761	4.45424	9.48946	-1.09115	0.000677864	CTH	CTH
ENSG00000175093	4.44561	8.45292	-0.927068	0.00206822	SPSB4	SPSB4
ENSG00000205707	4.07841	8.61314	-1.07853	0.00138745	LYRM5	LYRM5
ENSG00000078900	3.8366	8.18318	-1.09283	0.0001088	TP73	TP73
ENSG00000137142	3.74057	8.12179	-1.11854	0.0011816	IGFBPL1	IGFBPL1
ENSG00000185963	3.68777	12.799	-1.79521	2.15e-11	BICD2	BICD2
ENSG00000186665	3.59596	9.59427	-1.41579	2.86e-05	C17orf58	C17orf58
ENSG00000197296	3.53783	8.9576	-1.34025	6.85e-07	FITM2	FITM2
ENSG00000065615	3.53214	8.15786	-1.20765	8.1e-05	CYB5R4	CYB5R4
ENSG00000142149	3.48745	7.70263	-1.14318	7.16e-05	HUNK	HUNK
ENSG00000166845	3.4029	6.77316	-0.993063	0.00222295	C18orf54	C18orf54
ENSG00000187486	3.38309	6.30484	-0.89812	0.00447569	KCNJ11	KCNJ11
ENSG00000167800	3.07887	9.92242	-1.68829	4e-08	TBX10	TBX10
ENSG00000112149	2.98779	5.71084	-0.934623	0.00417342	CD83	CD83
ENSG00000163888	2.93546	6.71672	-1.19417	0.000332229	CAMK2N2	CAMK2N2
ENSG00000156735	2.84863	6.70196	-1.23432	0.000125056	BAG4	BAG4
ENSG00000103528	2.84564	5.48704	-0.947276	0.00246682	SYT17	SYT17
ENSG00000162073	2.81299	9.28047	-1.72209	1.5e-08	PAQR4	PAQR4
ENSG00000123444	2.62363	5.79062	-1.14215	0.00153501	KBTBD4	KBTBD4
ENSG00000154429	2.59576	4.92196	-0.923076	0.00149393	CCSAP	CCSAP
ENSG00000197147	2.56059	4.95861	-0.953457	0.00188892	LRRC8B	LRRC8B
ENSG00000071073	2.51763	5.05879	-1.00673	0.000806353	MGAT4A	MGAT4A
ENSG00000256663	2.50802	7.60344	-1.6001	2.65e-06	RP11-424C20.2	-
ENSG00000107518	2.50255	7.19482	-1.52356	2.97e-06	ATRNL1	ATRNL1
ENSG00000186871	2.45717	8.59221	-1.80603	1.41e-09	ERCC6L	ERCC6L
ENSG00000178082	2.43323	6.24456	-1.35973	0.000467253	TWF1P1	-
ENSG00000101187	2.41217	5.19175	-1.10589	0.000769749	SLCO4A1	SLCO4A1
ENSG00000159399	2.40387	7.52542	-1.64641	7.45e-10	HK2	HK2
ENSG00000130477	2.25411	4.02453	-0.83626	0.00243154	UNC13A	UNC13A
ENSG00000160606	2.23934	10.5801	-2.2402	6e-09	TLCD1	TLCD1
ENSG00000159753	2.20005	6.88711	-1.64636	4.85e-07	RLTPR	RLTPR
ENSG00000135447	2.16234	4.70724	-1.12229	0.00302949	PPP1R1A	PPP1R1A
ENSG00000251539	2.15445	5.75643	-1.41785	0.000540969	SNX18P24	-
ENSG00000176422	2.0869	3.72106	-0.834347	0.00440261	SPRYD4	SPRYD4
ENSG00000116983	2.01619	4.38449	-1.12078	0.000213387	HPCAL4	HPCAL4
ENSG00000277149	1.95905	4.01251	-1.03435	0.00248744	TYW1B	TYW1B
ENSG00000188167	1.84679	3.31568	-0.844288	0.00366929	TMPPE	TMPPE
ENSG00000185090	1.78263	4.1269	-1.21105	0.000974618	MANEAL	MANEAL
ENSG00000171033	1.60896	5.91344	-1.87787	1.21e-08	PKIA	PKIA
ENSG00000180720	1.5846	5.71056	-1.84951	6.47e-08	CHRM4	CHRM4
ENSG00000154274	1.56523	3.33149	-1.0898	0.00296976	C4orf19	C4orf19
ENSG00000023608	1.55633	3.56341	-1.19511	0.000715855	SNAPC1	SNAPC1
ENSG00000217094	1.55151	4.70015	-1.59904	0.0013539	PPIAP31	-
ENSG00000276399	1.54509	3.62503	-1.2303	3.52e-05	FLJ36000	-
ENSG00000066379	1.49602	5.41154	-1.85491	1.3e-06	ZNRD1	ZNRD1
ENSG00000188910	1.48561	3.10628	-1.06413	0.0029895	GJB3	GJB3
ENSG00000003989	1.4217	4.19246	-1.56018	4.98e-07	SLC7A2	SLC7A2
ENSG00000184937	1.38458	2.95224	-1.09236	0.00204823	WT1	WT1
ENSG00000169067	1.38245	4.7456	-1.77936	2.56e-07	ACTBL2	ACTBL2
ENSG00000184992	1.30812	3.67294	-1.48944	5.75e-07	BRI3BP	BRI3BP
ENSG00000203499	1.29347	3.89403	-1.59002	1.19e-05	FAM83H-AS1	-
ENSG00000081842	1.29021	4.38797	-1.76594	3.91e-09	PCDHA6	PCDHA6
ENSG00000155629	1.28112	6.54043	-2.35198	1.45e-11	PIK3AP1	PIK3AP1
ENSG00000118242	1.21936	3.798	-1.63912	0.000103081	MREG	MREG
ENSG00000144935	1.12239	2.80597	-1.32193	0.000318141	TRPC1	TRPC1
ENSG00000172020	1.11934	3.65987	-1.70914	1.93e-06	GAP43	GAP43
ENSG00000280206	1.07562	4.68664	-2.12338	8.68e-07	CTB-193M12.5	-
ENSG00000277200	1.05512	2.16048	-1.03395	0.00276617	RP11-74E22.8	-
ENSG00000168792	1.05017	2.04374	-0.960591	0.00408938	ABHD15	ABHD15
ENSG00000278903	1.04367	2.70237	-1.37255	0.00170433	CH507-145C22.1	-
ENSG00000118276	1.00538	2.1329	-1.08508	0.00280851	B4GALT6	B4GALT6
ENSG00000204941	1.00432	3.086	-1.61952	0.000408148	PSG5	PSG5
ENSG00000198879	0.987043	2.0595	-1.06111	0.00135647	SFMBT2	SFMBT2
ENSG00000115540	0.95789	3.09373	-1.69141	1.28e-05	MOB4	MOB4
ENSG00000174749	0.83998	1.77639	-1.08052	0.000661119	C4orf32	C4orf32
ENSG00000172061	0.821385	1.66256	-1.01728	0.00278228	LRRC15	LRRC15
ENSG00000162367	0.80595	2.26741	-1.49228	0.000119199	TAL1	TAL1
ENSG00000261963	0.770049	2.59535	-1.75291	0.00108835	RP11-74E22.4	-
ENSG00000105808	0.740593	2.05206	-1.47032	0.00163229	RASA4	RASA4
ENSG00000121361	0.701978	2.71431	-1.95109	1.11e-05	KCNJ8	KCNJ8
ENSG00000006283	0.672428	2.30204	-1.77546	6.19e-08	CACNA1G	CACNA1G
ENSG00000272711	0.660867	2.21983	-1.74802	0.000156531	RP11-259N19.1	-
ENSG00000144596	0.614698	1.23759	-1.00959	0.00353274	GRIP2	GRIP2
ENSG00000110148	0.596803	2.07977	-1.80109	0.000226539	CCKBR	CCKBR
ENSG00000279561	0.586704	1.2509	-1.09226	0.00422911	RP11-4L24.4	-
ENSG00000129159	0.582203	2.10009	-1.85086	1.35e-06	KCNC1	KCNC1
ENSG00000066735	0.581056	2.15977	-1.89413	2.9e-09	KIF26A	KIF26A
ENSG00000131477	0.554795	2.85323	-2.36257	0.000218547	RAMP2	RAMP2
ENSG00000183114	0.526938	1.28222	-1.28293	0.00329071	FAM43B	FAM43B
ENSG00000153012	0.489817	1.13035	-1.20645	0.00268913	LGI2	LGI2
ENSG00000074966	0.476614	1.3958	-1.5502	0.0042507	TXK	TXK
ENSG00000171451	0.459772	1.00723	-1.13141	0.00100959	DSEL	DSEL
ENSG00000275496	0.405168	1.47886	-1.86789	0.00296088	CH507-24F1.2	-
ENSG00000158014	0.386856	1.13908	-1.55799	0.00161672	SLC30A2	SLC30A2
ENSG00000135604	0.340111	1.16107	-1.77137	0.000831673	STX11	STX11
ENSG00000070731	0.335554	1.32456	-1.98089	0.00109251	ST6GALNAC2	ST6GALNAC2
ENSG00000182575	0.296911	0.951638	-1.68038	0.000345389	NXPH3	NXPH3
ENSG00000141639	0.284574	0.800365	-1.49185	0.00427331	MAPK4	MAPK4
ENSG00000087495	0.229044	0.741666	-1.69514	0.00432061	PHACTR3	PHACTR3
ENSG00000173557	0.208762	0.960307	-2.20163	0.00455925	C2orf70	C2orf70
ENSG00000274588	0.204321	0.747142	-1.87055	1.84e-06	DGKK	DGKK
ENSG00000256304	0.173362	0.713845	-2.04182	0.00135455	CCDC150P1	-
ENSG00000124467	0.134989	0.779934	-2.53051	0.000800012	PSG8	PSG8

## Sheet: overlap
The most bona fide targets that are both associated with biotinylated val-miR218 and down-reguated in miR218 transfected cells
Gene	gene_name	gene_description								function	TargetScan
ENSG00000179841	AKAP5	A-kinase anchoring protein 5 [Source:HGNC Symbol;Acc:HGNC:375]								other
ENSG00000139211	AMIGO2	adhesion molecule with Ig like domain 2 [Source:HGNC Symbol;Acc:HGNC:24073]								other
ENSG00000011426	ANLN	anillin actin binding protein [Source:HGNC Symbol;Acc:HGNC:14082]								other
ENSG00000183876	ARSI	arylsulfatase family member I [Source:HGNC Symbol;Acc:HGNC:32521]								enzyme
ENSG00000156802	ATAD2	ATPase family, AAA domain containing 2 [Source:HGNC Symbol;Acc:HGNC:30123]								enzyme	yes
ENSG00000175334	BANF1	barrier to autointegration factor 1 [Source:HGNC Symbol;Acc:HGNC:17397]								other
ENSG00000176171	BNIP3	BCL2 interacting protein 3 [Source:HGNC Symbol;Acc:HGNC:1084]								other
ENSG00000166164	BRD7	bromodomain containing 7 [Source:HGNC Symbol;Acc:HGNC:14310]								transcription regulator	yes
ENSG00000174792	C4orf26	odontogenesis associated phosphoprotein [Source:HGNC Symbol;Acc:HGNC:26300]									yes
ENSG00000104267	CA2	carbonic anhydrase 2 [Source:HGNC Symbol;Acc:HGNC:1373]								enzyme
ENSG00000116489	CAPZA1	capping actin protein of muscle Z-line subunit alpha 1 [Source:HGNC Symbol;Acc:HGNC:1488]								other
ENSG00000151465	CDC123	cell division cycle 123 [Source:HGNC Symbol;Acc:HGNC:16827]								other	yes
ENSG00000166451	CENPN	centromere protein N [Source:HGNC Symbol;Acc:HGNC:30873]								other
ENSG00000170293	CMTM8	CKLF like MARVEL transmembrane domain containing 8 [Source:HGNC Symbol;Acc:HGNC:19179]								cytokine	yes
ENSG00000176340	COX8A	cytochrome c oxidase subunit 8A [Source:HGNC Symbol;Acc:HGNC:2294]								enzyme
ENSG00000278535	DHRS11	dehydrogenase/reductase 11 [Source:HGNC Symbol;Acc:HGNC:28639]								other
ENSG00000064195	DLX3	distal-less homeobox 3 [Source:HGNC Symbol;Acc:HGNC:2916]								transcription factor
ENSG00000189057	FAM111B	family with sequence similarity 111 member B [Source:HGNC Symbol;Acc:HGNC:24200]								other
ENSG00000172717	FAM71D	family with sequence similarity 71 member D [Source:HGNC Symbol;Acc:HGNC:20101]								other
ENSG00000079459	FDFT1	farnesyl-diphosphate farnesyltransferase 1 [Source:HGNC Symbol;Acc:HGNC:3629]								enzyme
ENSG00000254717	GLYATL1P2	glycine-N-acyltransferase like 1 pseudogene 2 [Source:HGNC Symbol;Acc:HGNC:37863]								other
ENSG00000164294	GPX8	glutathione peroxidase 8 (putative) [Source:HGNC Symbol;Acc:HGNC:33100]								enzyme	yes
ENSG00000142856	ITGB3BP	integrin subunit beta 3 binding protein [Source:HGNC Symbol;Acc:HGNC:6157]								other	yes
ENSG00000137807	KIF23	kinesin family member 23 [Source:HGNC Symbol;Acc:HGNC:6392]								other	yes
ENSG00000228794	LINC01128	long intergenic non-protein coding RNA 1128 [Source:HGNC Symbol;Acc:HGNC:49377]								other
ENSG00000175445	LPL	lipoprotein lipase [Source:HGNC Symbol;Acc:HGNC:6677]								enzyme
ENSG00000172061	LRRC15	leucine rich repeat containing 15 [Source:HGNC Symbol;Acc:HGNC:20818]								other
ENSG00000197147	LRRC8B	leucine rich repeat containing 8 VRAC subunit B [Source:HGNC Symbol;Acc:HGNC:30692]								transporter
ENSG00000125871	MGME1	mitochondrial genome maintenance exonuclease 1 [Source:HGNC Symbol;Acc:HGNC:16205]								enzyme
ENSG00000122390	NAA60	N(alpha)-acetyltransferase 60, NatF catalytic subunit [Source:HGNC Symbol;Acc:HGNC:25875]								enzyme	yes
ENSG00000159593	NAE1	NEDD8 activating enzyme E1 subunit 1 [Source:HGNC Symbol;Acc:HGNC:621]								enzyme	yes
ENSG00000233601	NCOR1P3	nuclear receptor corepressor 1 pseudogene 3 [Source:HGNC Symbol;Acc:HGNC:42996]								other
ENSG00000072864	NDE1	nudE neurodevelopment protein 1 [Source:HGNC Symbol;Acc:HGNC:17619]								other	yes
ENSG00000132688	NES	nestin [Source:HGNC Symbol;Acc:HGNC:7756]								other
ENSG00000182117	NOP10	NOP10 ribonucleoprotein [Source:HGNC Symbol;Acc:HGNC:14378]								other	yes
ENSG00000182575	NXPH3	neurexophilin 3 [Source:HGNC Symbol;Acc:HGNC:8077]								other
ENSG00000162073	PAQR4	progestin and adipoQ receptor family member 4 [Source:HGNC Symbol;Acc:HGNC:26386]								other
ENSG00000169564	PCBP1	poly(rC) binding protein 1 [Source:HGNC Symbol;Acc:HGNC:8647]								translation regulator
ENSG00000148229	POLE3	DNA polymerase epsilon 3, accessory subunit [Source:HGNC Symbol;Acc:HGNC:13546]								enzyme	yes
ENSG00000146143	PRIM2	DNA primase subunit 2 [Source:HGNC Symbol;Acc:HGNC:9370]								enzyme	yes
ENSG00000101911	PRPS2	phosphoribosyl pyrophosphate synthetase 2 [Source:HGNC Symbol;Acc:HGNC:9465]								kinase
ENSG00000205352	PRR13	proline rich 13 [Source:HGNC Symbol;Acc:HGNC:24528]								other	yes
ENSG00000150787	PTS	6-pyruvoyltetrahydropterin synthase [Source:HGNC Symbol;Acc:HGNC:9689]								enzyme	yes
ENSG00000171016	PYGO1	pygopus family PHD finger 1 [Source:HGNC Symbol;Acc:HGNC:30256]								other	yes
ENSG00000108774	RAB5C	RAB5C, member RAS oncogene family [Source:HGNC Symbol;Acc:HGNC:9785]								enzyme	yes
ENSG00000131477	RAMP2	receptor activity modifying protein 2 [Source:HGNC Symbol;Acc:HGNC:9844]								other	yes
ENSG00000262888	RP11-462G12.2	-
ENSG00000197958	RPL12	ribosomal protein L12 [Source:HGNC Symbol;Acc:HGNC:10302]								other
ENSG00000186468	RPS23	ribosomal protein S23 [Source:HGNC Symbol;Acc:HGNC:10410]								translation regulator	yes
ENSG00000109929	SC5D	sterol-C5-desaturase [Source:HGNC Symbol;Acc:HGNC:10547]								enzyme	yes
ENSG00000085491	SLC25A24	solute carrier family 25 member 24 [Source:HGNC Symbol;Acc:HGNC:20662]								transporter
ENSG00000057252	SOAT1	sterol O-acyltransferase 1 [Source:HGNC Symbol;Acc:HGNC:11177]								enzyme	yes
ENSG00000116649	SRM	spermidine synthase [Source:HGNC Symbol;Acc:HGNC:11296]								enzyme
ENSG00000161547	SRSF2	serine and arginine rich splicing factor 2 [Source:HGNC Symbol;Acc:HGNC:10783]								transcription regulator	yes
ENSG00000135604	STX11	syntaxin 11 [Source:HGNC Symbol;Acc:HGNC:11429]								transporter	yes
ENSG00000147041	SYTL5	synaptotagmin like 5 [Source:HGNC Symbol;Acc:HGNC:15589]								other
ENSG00000092969	TGFB2	transforming growth factor beta 2 [Source:HGNC Symbol;Acc:HGNC:11768]								growth factor
ENSG00000143155	TIPRL	TOR signaling pathway regulator [Source:HGNC Symbol;Acc:HGNC:30231]								other	yes
ENSG00000160606	TLCD1	TLC domain containing 1 [Source:HGNC Symbol;Acc:HGNC:25177]								other	yes
ENSG00000188167	TMPPE	transmembrane protein with metallophosphoesterase domain [Source:HGNC Symbol;Acc:HGNC:33865]								other
ENSG00000132471	WBP2	WW domain binding protein 2 [Source:HGNC Symbol;Acc:HGNC:12738]								transcription regulator	yes

## Sheet: TargetScan
Genes predicted by TargetScan
NM_001198818	APOBEC1 complementation factor	A1CF	HGNC:24086
NM_207365	arylacetamide deacetylase like 2	AADACL2	HGNC:24427
NM_001103170	arylacetamide deacetylase like 3	AADACL3	HGNC:32037
NM_014911	AP2 associated kinase 1	AAK1	HGNC:19679
NM_005763	aminoadipate-semialdehyde synthase	AASS	HGNC:17366
NM_005502	ATP binding cassette subfamily A member 1	ABCA1	HGNC:29
NM_015657	ATP binding cassette subfamily A member 12	ABCA12	HGNC:14637
NM_152701	ATP binding cassette subfamily A member 13	ABCA13	HGNC:14638
NM_018672	ATP binding cassette subfamily A member 5	ABCA5	HGNC:35
NM_080283	ATP binding cassette subfamily A member 9	ABCA9	HGNC:39
NM_003742	ATP binding cassette subfamily B member 11	ABCB11	HGNC:42
NM_000443	ATP binding cassette subfamily B member 4	ABCB4	HGNC:45
NM_005845	ATP binding cassette subfamily C member 4	ABCC4	HGNC:55
NM_001171	ATP binding cassette subfamily C member 6	ABCC6	HGNC:57
NM_005691	ATP binding cassette subfamily C member 9	ABCC9	HGNC:60
NM_001025091	ATP binding cassette subfamily F member 1	ABCF1	HGNC:70
NM_001257386	ATP binding cassette subfamily G member 2 (Junior blood group)	ABCG2	HGNC:74
NM_198147	abhydrolase domain containing 15	ABHD15	HGNC:26971
NM_007011	abhydrolase domain containing 2, acylglycerol lipase	ABHD2	HGNC:18717
NM_001003407	actin binding LIM protein 1	ABLIM1	HGNC:78
NM_022735	acyl-CoA binding domain containing 3	ACBD3	HGNC:15453
NM_001031854	1-aminocyclopropane-1-carboxylate synthase homolog (inactive) like	ACCSL	HGNC:34391
NM_000789	angiotensin I converting enzyme	ACE	HGNC:2707
NM_021804	angiotensin I converting enzyme 2	ACE2	HGNC:13557
NM_133492	alkaline ceramidase 1	ACER1	HGNC:18356
NM_001300953	alkaline ceramidase 3	ACER3	HGNC:16066
NM_001164814	apoptotic chromatin condensation inducer 1	ACIN1	HGNC:17066
NM_001185039	acyl-CoA oxidase 1	ACOX1	HGNC:119
NM_001199377	acyl-CoA synthetase bubblegum family member 1	ACSBG1	HGNC:29567
NM_001289177	acyl-CoA synthetase bubblegum family member 2	ACSBG2	HGNC:24174
NM_016234	acyl-CoA synthetase long chain family member 5	ACSL5	HGNC:16526
NM_001010845	acyl-CoA synthetase medium chain family member 2A	ACSM2A	HGNC:32017
NM_001017992	actin beta like 2	ACTBL2	HGNC:17780
NR_038862	actin epsilon 1, pseudogene	ACTE1P	HGNC:51491
NM_004301	actin like 6A	ACTL6A	HGNC:24124
NM_022496	actin related protein 6	ACTR6	HGNC:24025
NM_001159280	adenosine deaminase like	ADAL	HGNC:31853
NM_001110	ADAM metallopeptidase domain 10	ADAM10	HGNC:188
NM_001288973	ADAM metallopeptidase domain 12	ADAM12	HGNC:190
NM_021777	ADAM metallopeptidase domain 28	ADAM28	HGNC:206
NM_001130703	ADAM metallopeptidase domain 29	ADAM29	HGNC:207
NM_025003	ADAM metallopeptidase with thrombospondin type 1 motif 20	ADAMTS20	HGNC:17178
NM_007038	ADAM metallopeptidase with thrombospondin type 1 motif 5	ADAMTS5	HGNC:221
NM_182920	ADAM metallopeptidase with thrombospondin type 1 motif 9	ADAMTS9	HGNC:13202
NM_018702	adenosine deaminase RNA specific B2 (inactive)	ADARB2	HGNC:227
NM_020546	adenylate cyclase 2	ADCY2	HGNC:233
NM_001704	adhesion G protein-coupled receptor B3	ADGRB3	HGNC:945
NM_198827	adhesion G protein-coupled receptor D1	ADGRD1	HGNC:19893
NM_153835	adhesion G protein-coupled receptor F3	ADGRF3	HGNC:18989
NM_001098518	adhesion G protein-coupled receptor F5	ADGRF5	HGNC:19030
NM_032119	adhesion G protein-coupled receptor V1	ADGRV1	HGNC:17416
NM_000673	alcohol dehydrogenase 7 (class IV), mu or sigma polypeptide	ADH7	HGNC:256
NR_046662	ADIPOQ antisense RNA 1	ADIPOQ-AS1	HGNC:40648
NM_024551	adiponectin receptor 2	ADIPOR2	HGNC:24041
NM_001101340	adrenomedullin 5 (putative)	ADM5	HGNC:27293
NR_028483	ADORA2A antisense RNA 1	ADORA2A-AS1	HGNC:37122
NR_040107	ADPGK antisense RNA 1	ADPGK-AS1	HGNC:44144
NM_000684	adrenoceptor beta 1	ADRB1	HGNC:285
NM_000026	adenylosuccinate lyase	ADSL	HGNC:291
NM_022767	apoptosis enhancing nuclease	AEN	HGNC:25722
NM_001134647	actin filament associated protein 1	AFAP1	HGNC:24017
NR_038841	AFF1 antisense RNA 1	AFF1-AS1	HGNC:53447
NM_001025108	AF4/FMR2 family member 3	AFF3	HGNC:6473
NM_014423	AF4/FMR2 family member 4	AFF4	HGNC:17869
NM_001291379	ArfGAP with GTPase domain, ankyrin repeat and PH domain 4	AGAP4	HGNC:23459
NM_152336	ATP/GTP binding protein like 1	AGBL1	HGNC:26504
NM_000028	amylo-alpha-1, 6-glucosidase, 4-alpha-glucanotransferase	AGL	HGNC:321
NM_001164623	argonaute RISC catalytic component 2	AGO2	HGNC:3263
NM_020133	1-acylglycerol-3-phosphate O-acyltransferase 4	AGPAT4	HGNC:20885
NR_024277	AGPAT4 intronic transcript 1	AGPAT4-IT1	HGNC:20988
NM_018361	1-acylglycerol-3-phosphate O-acyltransferase 5	AGPAT5	HGNC:20886
NM_003659	alkylglycerone phosphate synthase	AGPS	HGNC:327
NM_015446	AT-hook containing transcription factor 1	AHCTF1	HGNC:24618
NR_077058	AT-hook containing transcription factor 1 pseudogene 1	AHCTF1P1	HGNC:24620
NM_001242673	adenosylhomocysteinase like 1	AHCYL1	HGNC:344
NM_001130720	adenosylhomocysteinase like 2	AHCYL2	HGNC:22204
NM_001242412	aryl-hydrocarbon receptor repressor	AHRR	HGNC:346
NM_001142415	aminoacyl tRNA synthetase complex interacting multifunctional protein 1	AIMP1	HGNC:10648
NR_047511	antisense of IGF2R non-protein coding RNA	AIRN	HGNC:34515
NM_001042478	adherens junctions associated protein 1	AJAP1	HGNC:30801
NM_001289097	ajuba LIM protein	AJUBA	HGNC:20250
NM_001005353	adenylate kinase 4	AK4	HGNC:363
NM_001015891	adenylate kinase 6	AK6	HGNC:49151
NM_001145128	adenylate kinase 9	AK9	HGNC:33814
NM_001354	aldo-keto reductase family 1 member C2	AKR1C2	HGNC:385
NR_027916	aldo-keto reductase family 1 member C8, pseudogene	AKR1C8P	HGNC:23469
NM_001190906	aldo-keto reductase family 1 member D1	AKR1D1	HGNC:388
NM_000031	aminolevulinate dehydratase	ALAD	HGNC:395
NM_000382	aldehyde dehydrogenase 3 family member A2	ALDH3A2	HGNC:403
NM_001278593	aldehyde dehydrogenase 6 family member A1	ALDH6A1	HGNC:7179
NM_001013620	ALG10 alpha-1,2-glucosyltransferase B	ALG10B	HGNC:31088
NM_017621	alkB homolog 4, lysine demethylase	ALKBH4	HGNC:21900
NM_031313	alkaline phosphatase, germ cell	ALPG	HGNC:441
NM_052947	alpha kinase 2	ALPK2	HGNC:20565
NM_020778	alpha kinase 3	ALPK3	HGNC:17574
NM_001632	alkaline phosphatase, placental	ALPP	HGNC:439
NM_001135745	alsin Rho guanine nucleotide exchange factor ALS2	ALS2	HGNC:443
NM_152704	APC membrane recruitment protein 2	AMER2	HGNC:26360
NM_001301007	angiomotin like 1	AMOTL1	HGNC:17811
NM_001635	amphiphysin	AMPH	HGNC:471
NM_001284355	archaelysin family metallopeptidase 1	AMZ1	HGNC:22231
NM_022662	anaphase promoting complex subunit 1	ANAPC1	HGNC:19988
NM_000037	ankyrin 1	ANK1	HGNC:492
NM_001127493	ankyrin 2	ANK2	HGNC:493
NM_001149	ankyrin 3	ANK3	HGNC:494
NM_182703	ankyrin repeat and death domain containing 1A	ANKDD1A	HGNC:28002
NM_022096	ankyrin repeat and EF-hand domain containing 1	ANKEF1	HGNC:15803
NM_153228	ankyrin repeat and fibronectin type III domain containing 1	ANKFN1	HGNC:26766
NM_001257999	ankyrin repeat and FYVE domain containing 1	ANKFY1	HGNC:20763
NM_054027	ANKH inorganic pyrophosphate transport regulator	ANKH	HGNC:15492
NM_001197030	ankyrin repeat and KH domain containing 1	ANKHD1	HGNC:24714
NM_020690	ANKHD1-EIF4EBP3 readthrough	ANKHD1-EIF4EBP3	HGNC:33530
NM_001083625	ankyrin repeat domain 12	ANKRD12	HGNC:29135
NM_147195	ankyrin repeat domain 18A	ANKRD18A	HGNC:23643
NM_001244752	ankyrin repeat domain 18B	ANKRD18B	HGNC:23644
NM_032250	ankyrin repeat domain 20 family member A1	ANKRD20A1	HGNC:23665
NR_046228	ankyrin repeat domain 20 family member A12, pseudogene	ANKRD20A12P	HGNC:43603
NM_001012421	ankyrin repeat domain 20 family member A2, pseudogene	ANKRD20A2P	HGNC:31979
NM_001012419	ankyrin repeat domain 20 family member A3, pseudogene	ANKRD20A3P	HGNC:31981
NM_001098805	ankyrin repeat domain 20 family member A4, pseudogene	ANKRD20A4P	HGNC:31982
NR_040113	ankyrin repeat domain 20 family member A5, pseudogene	ANKRD20A5P	HGNC:33833
NR_003366	ankyrin repeat domain 20 family member A8, pseudogene	ANKRD20A8P	HGNC:23666
NR_027995	ankyrin repeat domain 20 family member A9, pseudogene	ANKRD20A9P	HGNC:42023
NM_016466	ankyrin repeat domain 39	ANKRD39	HGNC:28640
NM_001195144	ankyrin repeat domain 44	ANKRD44	HGNC:25259
NM_198493	ankyrin repeat domain 45	ANKRD45	HGNC:24786
NM_017704	ankyrin repeat domain 49	ANKRD49	HGNC:25970
NM_015245	ankyrin repeat and sterile alpha motif domain containing 1A	ANKS1A	HGNC:20961
NM_145865	ankyrin repeat and sterile alpha motif domain containing 4B	ANKS4B	HGNC:26795
NM_173551	ankyrin repeat and sterile alpha motif domain containing 6	ANKS6	HGNC:26724
NM_001025356	anoctamin 6	ANO6	HGNC:25240
NM_000216	anosmin 1	ANOS1	HGNC:6211
NM_001136478	acidic nuclear phosphoprotein 32 family member E	ANP32E	HGNC:16673
NM_032208	ANTXR cell adhesion molecule 1	ANTXR1	HGNC:21014
NM_001154	annexin A5	ANXA5	HGNC:543
NM_001159	aldehyde oxidase 1	AOX1	HGNC:553
NM_001127	adaptor related protein complex 1 subunit beta 1	AP1B1	HGNC:554
NM_001030007	adaptor related protein complex 1 subunit gamma 1	AP1G1	HGNC:555
NM_001271769	adaptor related protein complex 3 subunit beta 1	AP3B1	HGNC:566
NM_001254727	adaptor related protein complex 4 subunit sigma 1	AP4S1	HGNC:575
NM_018229	adaptor related protein complex 5 subunit mu 1	AP5M1	HGNC:20192
NR_034147	APCDD1L divergent transcript	APCDD1L-DT	HGNC:27152
NM_203454	apolipoprotein B mRNA editing enzyme catalytic polypeptide like 4	APOBEC4	HGNC:32152
NM_014691	aquarius intron-binding spliceosomal factor	AQR	HGNC:29513
NM_015230	ArfGAP with RhoGAP domain, ankyrin repeat and PH domain 2	ARAP2	HGNC:16924
NM_022481	ArfGAP with RhoGAP domain, ankyrin repeat and PH domain 3	ARAP3	HGNC:24097
NM_001657	amphiregulin	AREG	HGNC:651
NM_006421	ADP ribosylation factor guanine nucleotide exchange factor 1	ARFGEF1	HGNC:15772
NR_046680	ARHGAP26 antisense RNA 1	ARHGAP26-AS1	HGNC:40792
NM_004815	Rho GTPase activating protein 29	ARHGAP29	HGNC:30207
NM_001142685	Rho GTPase activating protein 32	ARHGAP32	HGNC:17399
NM_001030055	Rho GTPase activating protein 5	ARHGAP5	HGNC:675
NM_001242729	Rho guanine nucleotide exchange factor 38	ARHGEF38	HGNC:25968
NM_015320	Rho guanine nucleotide exchange factor 4	ARHGEF4	HGNC:684
NM_002892	AT-rich interaction domain 4A	ARID4A	HGNC:9885
NM_001195581	ADP ribosylation factor like GTPase 14 effector protein like	ARL14EPL	HGNC:44201
NM_001288811	ADP ribosylation factor like GTPase 17A	ARL17A	HGNC:24096
NM_001282431	ADP ribosylation factor like GTPase 4C	ARL4C	HGNC:698
NM_178815	ADP ribosylation factor like GTPase 5B	ARL5B	HGNC:23052
NM_001278293	ADP ribosylation factor like GTPase 6	ARL6	HGNC:13210
NM_001286702	armadillo repeat containing 1	ARMC1	HGNC:17684
NM_001248002	aryl hydrocarbon receptor nuclear translocator like 2	ARNTL2	HGNC:18984
NM_198150	arylsulfatase family member K	ARSK	HGNC:25239
NM_001247996	ArfGAP with SH3 domain, ankyrin repeat and PH domain 1	ASAP1	HGNC:2720
NM_001201965	ankyrin repeat and SOCS box containing 3	ASB3	HGNC:16013
NM_080874	ankyrin repeat and SOCS box containing 5	ASB5	HGNC:17180
NM_001284271	activating signal cointegrator 1 complex subunit 3	ASCC3	HGNC:18697
NM_018489	ASH1 like histone lysine methyltransferase	ASH1L	HGNC:19088
NM_001095	acid sensing ion channel subunit 1	ASIC1	HGNC:100
NM_017419	acid sensing ion channel subunit family member 5	ASIC5	HGNC:17537
NM_001178075	asparagine synthetase (glutamine-hydrolyzing)	ASNS	HGNC:753
NM_001164751	aspartate beta-hydroxylase	ASPH	HGNC:757
NM_001206846	assembly factor for spindle microtubules	ASPM	HGNC:19048
NM_001288950	asteroid homolog 1	ASTE1	HGNC:25021
NM_001286164	astrotactin 1	ASTN1	HGNC:773
NM_014109	ATPase family AAA domain containing 2	ATAD2	HGNC:30123
NM_001001976	arginyltransferase 1	ATE1	HGNC:782
NM_018036	autophagy related 2B	ATG2B	HGNC:20187
NM_001286106	autophagy related 5	ATG5	HGNC:589
NM_014616	ATPase phospholipid transporting 11B (putative)	ATP11B	HGNC:13553
NM_024524	ATPase 13A3	ATP13A3	HGNC:24113
NM_000701	ATPase Na+/K+ transporting subunit alpha 1	ATP1A1	HGNC:799
NM_000702	ATPase Na+/K+ transporting subunit alpha 2	ATP1A2	HGNC:800
NM_001679	ATPase Na+/K+ transporting subunit beta 3	ATP1B3	HGNC:806
NM_001142447	ATPase Na+/K+ transporting family member beta 4	ATP1B4	HGNC:808
NM_001681	ATPase sarcoplasmic/endoplasmic reticulum Ca2+ transporting 2	ATP2A2	HGNC:812
NM_001001331	ATPase plasma membrane Ca2+ transporting 2	ATP2B2	HGNC:815
NM_001002031	ATP synthase membrane subunit c locus 2	ATP5MC2	HGNC:842
NM_001190329	ATP synthase membrane subunit c locus 3	ATP5MC3	HGNC:843
NM_001127393	ATP synthase membrane subunit 6.8PL	ATP5MPL	HGNC:1188
NM_001003785	ATP synthase peripheral stalk subunit d	ATP5PD	HGNC:845
NM_012463	ATPase H+ transporting V0 subunit a2	ATP6V0A2	HGNC:18481
NM_000052	ATPase copper transporting alpha	ATP7A	HGNC:869
NM_001178002	ATPase phospholipid transporting 8B3	ATP8B3	HGNC:13535
NM_001184	ATR serine/threonine kinase	ATR	HGNC:882
NM_001271022	ATR interacting protein	ATRIP	HGNC:33499
NM_139321	attractin	ATRN	HGNC:885
NM_001276282	attractin like 1	ATRNL1	HGNC:29063
NM_000489	ATRX chromatin remodeler	ATRX	HGNC:886
NM_001137675	ataxin 1 like	ATXN1L	HGNC:33279
NM_000333	ataxin 7	ATXN7	HGNC:10560
NM_001256834	aurora kinase B	AURKB	HGNC:11390
NM_006576	advillin	AVIL	HGNC:14188
NM_001278599	AXL receptor tyrosine kinase	AXL	HGNC:905
NM_001271650	5-azacytidine induced 2	AZI2	HGNC:24002
NM_001277155	beta-1,3-N-acetylgalactosaminyltransferase 2	B3GALNT2	HGNC:28596
NR_026543	B3GALT5 antisense RNA 1	B3GALT5-AS1	HGNC:16424
NM_004775	beta-1,4-galactosyltransferase 6	B4GALT6	HGNC:929
NM_030578	B9 domain containing 2	B9D2	HGNC:28636
NM_001127610	bile acid-CoA:amino acid N-acyltransferase	BAAT	HGNC:932
NR_047671	BRAF-activated non-protein coding RNA	BANCR	HGNC:43877
NM_000465	BRCA1 associated RING domain 1	BARD1	HGNC:952
NM_024685	Bardet-Biedl syndrome 10	BBS10	HGNC:26291
NM_001252678	Bardet-Biedl syndrome 4	BBS4	HGNC:969
NM_001142568	BBX high mobility group box domain containing	BBX	HGNC:14422
NM_001178091	branched chain amino acid transaminase 1	BCAT1	HGNC:976
NM_001270726	BCL2 like 13	BCL2L13	HGNC:17164
NM_001077440	BCL2 associated transcription factor 1	BCLAF1	HGNC:16863
NM_001282613	bestrophin 3	BEST3	HGNC:17105
NM_001080425	brain expressed X-linked 4	BEX4	HGNC:25475
NM_001142524	basic helix-loop-helix family member b9	BHLHB9	HGNC:29353
NM_001003800	BICD cargo adaptor 2	BICD2	HGNC:17208
NM_016252	baculoviral IAP repeat containing 6	BIRC6	HGNC:13516
NM_001202	bone morphogenetic protein 4	BMP4	HGNC:1071
NM_001204	bone morphogenetic protein receptor type 2	BMPR2	HGNC:1078
NR_003611	BMS1 pseudogene 1	BMS1P1	HGNC:23649
NM_148894	biorientation of chromosomes in cell division 1 like 1	BOD1L1	HGNC:31792
NM_017813	3'(2'), 5'-bisphosphate nucleotidase 2	BPNT2	HGNC:26019
NM_004459	bromodomain PHD finger transcription factor	BPTF	HGNC:3581
NM_006768	BRCA1 associated protein	BRAP	HGNC:1099
NM_007294	BRCA1 DNA repair associated	BRCA1	HGNC:1100
NM_000059	BRCA2 DNA repair associated	BRCA2	HGNC:1101
NM_014577	bromodomain containing 1	BRD1	HGNC:1102
NM_001173984	bromodomain containing 7	BRD7	HGNC:14310
NM_032043	BRCA1 interacting protein C-terminal helicase 1	BRIP1	HGNC:20473
NM_018321	biogenesis of ribosomes BRX1	BRIX1	HGNC:24170
NM_001288579	BRO1 domain and CAAX motif containing	BROX	HGNC:26512
NM_153252	bromodomain and WD repeat domain containing 3	BRWD3	HGNC:17342
NM_001122955	BSCL2 lipid droplet biogenesis associated, seipin	BSCL2	HGNC:15832
NM_001002860	BTB domain containing 7	BTBD7	HGNC:18269
NM_001172418	BTB domain containing 9	BTBD9	HGNC:21228
NR_026983	basic transcription factor 3 pseudogene 11	BTF3P11	HGNC:1126
NM_001287345	Bruton tyrosine kinase	BTK	HGNC:1133
NR_027795	butyrophilin subfamily 2 member A3, pseudogene	BTN2A3P	HGNC:13229
NM_001040462	butyrophilin like 8	BTNL8	HGNC:26131
NM_001256856	beta-transducin repeat containing E3 ubiquitin protein ligase	BTRC	HGNC:1144
NM_001278522	chromosome 10 open reading frame 126	C10orf126	HGNC:28693
NM_001135196	chromosome 10 open reading frame 71	C10orf71	HGNC:26973
NM_001004298	chromosome 10 open reading frame 90	C10orf90	HGNC:26563
NM_152587	chromosome 11 open reading frame 65	C11orf65	HGNC:28519
NM_001271562	chromosome 11 open reading frame 71	C11orf71	HGNC:25937
NR_102431	chromosome 13 open reading frame 42	C13orf42	HGNC:42693
NM_001017923	chromosome 14 open reading frame 28	C14orf28	HGNC:19834
NM_207445	chromosome 15 putative open reading frame 54	C15orf54	HGNC:33797
NM_001001436	chromosome 16 open reading frame 87	C16orf87	HGNC:33754
NM_001085430	chromosome 17 open reading frame 67	C17orf67	HGNC:27900
NM_022344	chromosome 17 open reading frame 75	C17orf75	HGNC:30173
NM_001288980	chromosome 18 open reading frame 54	C18orf54	HGNC:13796
NM_178540	C1q and TNF related 9	C1QTNF9	HGNC:28732
NM_001734	complement C1s	C1S	HGNC:1247
NM_001012970	chromosome 1 open reading frame 100	C1orf100	HGNC:30435
NM_017850	chromosome 1 open reading frame 109	C1orf109	HGNC:26039
NM_001300830	chromosome 1 open reading frame 131	C1orf131	HGNC:25332
NM_001276351	chromosome 1 open reading frame 141	C1orf141	HGNC:32044
NM_001142964	CTA-216E10.6	C22orf46	HGNC:26294
NM_001286577	C2 domain containing 3 centriole elongation regulator	C2CD3	HGNC:24564
NM_207322	C2 calcium dependent domain containing 4A	C2CD4A	HGNC:33627
NM_017880	chromosome 2 open reading frame 42	C2orf42	HGNC:26056
NM_001286537	chromosome 2 open reading frame 49	C2orf49	HGNC:28772
NM_173657	chromosome 3 open reading frame 33	C3orf33	HGNC:26434
NM_198562	chromosome 3 open reading frame 62	C3orf62	HGNC:24771
NM_001104629	chromosome 4 open reading frame 19	C4orf19	HGNC:25618
NM_001001701	chromosome 4 open reading frame 3	C4orf3	HGNC:19225
NM_001099783	chromosome 4 open reading frame 33	C4orf33	HGNC:27025
NM_152543	chromosome 4 open reading frame 45	C4orf45	HGNC:26342
NM_001008393	chromosome 4 open reading frame 46	C4orf46	HGNC:27320
NM_001735	complement C5	C5	HGNC:1331
NM_001102609	chromosome 5 open reading frame 58	C5orf58	HGNC:37272
NM_001029863	chromosome 6 open reading frame 120	C6orf120	HGNC:21247
NM_001145652	chromosome 6 open reading frame 141	C6orf141	HGNC:21351
NM_001010905	chromosome 6 open reading frame 58	C6orf58	HGNC:20960
NM_138811	chromosome 7 open reading frame 31	C7orf31	HGNC:21722
NM_023080	chromosome 8 open reading frame 33	C8orf33	HGNC:26104
NM_177965	chromosome 8 open reading frame 37	C8orf37	HGNC:27232
NM_001737	complement C9	C9	HGNC:1358
NM_207511	chromosome 9 open reading frame 139	C9orf139	HGNC:31426
NM_001276366	chromosome 9 open reading frame 153	C9orf153	HGNC:31456
NM_001128618	chromosome 9 open reading frame 57	C9orf57	HGNC:27037
NM_001256054	C9orf72-SMCR8 complex subunit	C9orf72	HGNC:28337
NM_001082533	carbonic anhydrase 10	CA10	HGNC:1369
NM_005181	carbonic anhydrase 3	CA3	HGNC:1374
NM_007220	carbonic anhydrase 5B	CA5B	HGNC:1378
NM_001215	carbonic anhydrase 6	CA6	HGNC:1380
NM_001130849	calcium binding protein 39	CAB39	HGNC:20292
NM_001256438	Cdk5 and Abl enzyme substrate 1	CABLES1	HGNC:25097
NM_000068	calcium voltage-gated channel subunit alpha1 A	CACNA1A	HGNC:1388
NM_000719	calcium voltage-gated channel subunit alpha1 C	CACNA1C	HGNC:1390
NM_000720	calcium voltage-gated channel subunit alpha1 D	CACNA1D	HGNC:1391
NM_001256789	calcium voltage-gated channel subunit alpha1 F	CACNA1F	HGNC:1393
NM_000069	calcium voltage-gated channel subunit alpha1 S	CACNA1S	HGNC:1397
NM_172364	calcium voltage-gated channel auxiliary subunit alpha2delta 4	CACNA2D4	HGNC:20202
NM_000724	calcium voltage-gated channel auxiliary subunit beta 2	CACNB2	HGNC:1402
NM_000726	calcium voltage-gated channel auxiliary subunit beta 4	CACNB4	HGNC:1404
NM_006078	calcium voltage-gated channel auxiliary subunit gamma 2	CACNG2	HGNC:1406
NM_031895	calcium voltage-gated channel auxiliary subunit gamma 8	CACNG8	HGNC:13628
NM_145296	cell adhesion molecule 4	CADM4	HGNC:30825
NM_001297707	calmodulin regulated spectrin associated protein family member 2	CAMSAP2	HGNC:29188
NM_015215	calmodulin binding transcription activator 1	CAMTA1	HGNC:18806
NM_006366	cyclase associated actin cytoskeleton regulatory protein 2	CAP2	HGNC:20039
NM_007058	calpain 11	CAPN11	HGNC:1478
NM_001146068	calpain 2	CAPN2	HGNC:1479
NM_001286547	calcyphosine 2	CAPS2	HGNC:16471
NM_032587	caspase recruitment domain family member 6	CARD6	HGNC:16394
NM_152420	carnosine N-methyltransferase 1	CARNMT1	HGNC:23435
NR_125366	cancer susceptibility 23	CASC23	HGNC:50865
NM_001126054	calcium/calmodulin dependent serine protein kinase	CASK	HGNC:1497
NM_004346	caspase 3	CASP3	HGNC:1504
NM_001228	caspase 8	CASP8	HGNC:1509
NM_001229	caspase 9	CASP9	HGNC:1511
NM_001282309	cation channel sperm associated 2	CATSPER2	HGNC:18810
NM_024764	cation channel sperm associated auxiliary subunit beta	CATSPERB	HGNC:20500
NM_152577	Cbl proto-oncogene like 2	CBLL2	HGNC:26371
NM_080617	cerebellin 4 precursor	CBLN4	HGNC:16231
NR_038894	CBR3 antisense RNA 1	CBR3-AS1	HGNC:43664
NM_001127321	chromobox 5	CBX5	HGNC:1555
NR_108049	colon cancer associated transcript 1	CCAT1	HGNC:45128
NM_001142302	coiled-coil domain containing 113	CCDC113	HGNC:25002
NM_001297696	coiled-coil domain containing 125	CCDC125	HGNC:28924
NM_144719	coiled-coil domain containing 13	CCDC13	HGNC:26358
NR_036647	coiled-coil domain containing 144B (pseudogene)	CCDC144B	HGNC:26704
NM_001146197	coiled-coil domain containing 168	CCDC168	HGNC:26851
NM_025059	coiled-coil domain containing 170	CCDC170	HGNC:21177
NM_173550	coiled-coil domain containing 171	CCDC171	HGNC:29828
NM_016474	coiled-coil domain containing 174	CCDC174	HGNC:28033
NR_034089	CCDC18 antisense RNA 1	CCDC18-AS1	HGNC:52262
NM_020893	coiled-coil domain containing 180	CCDC180	HGNC:29303
NR_024580	CCDC183 antisense RNA 1	CCDC183-AS1	HGNC:44105
NM_018017	coiled-coil domain containing 186	CCDC186	HGNC:24349
NM_020817	coiled-coil domain containing 191	CCDC191	HGNC:29272
NM_018246	coiled-coil domain containing 25	CCDC25	HGNC:25591
NM_174908	coiled-coil domain containing 50	CCDC50	HGNC:18111
NM_032040	coiled-coil domain containing 8	CCDC8	HGNC:25367
NM_199511	coiled-coil domain containing 80	CCDC80	HGNC:30649
NM_001156474	coiled-coil domain containing 81	CCDC81	HGNC:26281
NM_024725	coiled-coil domain containing 82	CCDC82	HGNC:26282
NM_001286116	coiled-coil domain containing 90B	CCDC90B	HGNC:28108
NM_002514	cellular communication network factor 3	CCN3	HGNC:7885
NM_001204869	cellular communication network factor 4	CCN4	HGNC:12769
NM_001759	cyclin D2	CCND2	HGNC:1583
NM_004060	cyclin G1	CCNG1	HGNC:1592
NM_001099402	cyclin K	CCNK	HGNC:1596
NM_001240	cyclin T1	CCNT1	HGNC:1599
NM_181698	cyclin Y	CCNY	HGNC:23354
NR_103829	cyclin Y like 2 (pseudogene)	CCNYL2	HGNC:23495
NR_024524	cyclin Y like 4 (pseudogene)	CCNYL4	HGNC:54655
NR_024523	cyclin Y like 6 (pseudogene)	CCNYL6	HGNC:54657
NM_004748	cell cycle progression 1	CCPG1	HGNC:24227
NM_007053	CD160 molecule	CD160	HGNC:17013
NM_138806	CD200 receptor 1	CD200R1	HGNC:24235
NM_001008784	CD200 receptor 1 like	CD200R1L	HGNC:24665
NM_001243077	CD28 molecule	CD28	HGNC:1653
NM_001777	CD47 molecule	CD47	HGNC:1682
NM_000560	CD53 molecule	CD53	HGNC:1686
NM_001040280	CD83 molecule	CD83	HGNC:1703
NM_001193478	cytidine and dCMP deaminase domain containing 1	CDADC1	HGNC:20299
NM_006023	cell division cycle 123	CDC123	HGNC:16827
NM_015891	cell division cycle 40	CDC40	HGNC:17350
NM_001270436	CDC42 effector protein 3	CDC42EP3	HGNC:16943
NM_004360	cadherin 1	CDH1	HGNC:1748
NM_001220488	cadherin 13	CDH13	HGNC:1753
NM_021153	cadherin 19	CDH19	HGNC:1758
NM_001171930	cadherin related 23	CDH23	HGNC:13733
NM_001171968	cadherin related family member 5	CDHR5	HGNC:7521
NM_001170464	cyclin dependent kinase 17	CDK17	HGNC:8750
NM_003948	cyclin dependent kinase like 2	CDKL2	HGNC:1782
NM_001009565	cyclin dependent kinase like 4	CDKL4	HGNC:19287
NM_001262	cyclin dependent kinase inhibitor 2C	CDKN2C	HGNC:1789
NM_001801	cysteine dioxygenase type 1	CDO1	HGNC:1795
NM_001243597	cell adhesion associated, oncogene regulated	CDON	HGNC:17104
NR_103559	CMT1A duplicated region transcript 8	CDRT8	HGNC:14387
NM_004680	chromodomain Y-linked 1	CDY1	HGNC:1809
NM_001003895	chromodomain Y-linked 1B	CDY1B	HGNC:23920
NM_001024912	CEA cell adhesion molecule 1	CEACAM1	HGNC:1814
NM_001291485	CEA cell adhesion molecule 7	CEACAM7	HGNC:1819
NM_001172648	CUGBP Elav-like family member 3	CELF3	HGNC:11967
NM_001408	cadherin EGF LAG seven-pass G-type receptor 2	CELSR2	HGNC:3231
NM_001293298	cell migration inducing hyaluronidase 1	CEMIP	HGNC:29213
NM_001135820	cell migration inducing hyaluronidase 2	CEMIP2	HGNC:11869
NM_022909	centromere protein H	CENPH	HGNC:17268
NM_001012507	centromere protein W	CENPW	HGNC:21488
NM_014704	centrosomal protein 104	CEP104	HGNC:24866
NM_001037325	centrosomal protein 112	CEP112	HGNC:28514
NM_025114	centrosomal protein 290	CEP290	HGNC:29021
NM_014810	centrosomal protein 350	CEP350	HGNC:24238
NM_001257158	centrosomal protein 41	CEP41	HGNC:12370
NM_024548	centrosomal protein 97	CEP97	HGNC:26244
NM_001030311	ceramide kinase like	CERKL	HGNC:21699
NM_001256126	ceramide synthase 6	CERS6	HGNC:23826
NM_001130105	ceramide transporter 1	CERT1	HGNC:2205
NM_001031743	cilia and flagella associated protein 206	CFAP206	HGNC:21405
NM_198463	CFAP20 domain containing	CFAP20DC	HGNC:24763
NM_001178003	cilia and flagella associated protein 251	CFAP251	HGNC:28506
NM_001195005	cilia and flagella associated protein 300	CFAP300	HGNC:28188
NM_001164496	cilia and flagella associated protein 44	CFAP44	HGNC:25631
NM_001008723	cilia and flagella associated protein 58	CFAP58	HGNC:26676
NM_015585	cilia and flagella associated protein 61	CFAP61	HGNC:15872
NM_000186	complement factor H	CFH	HGNC:4883
NM_030787	complement factor H related 5	CFHR5	HGNC:24668
NM_001256336	chromodomain helicase DNA binding protein 1 like	CHD1L	HGNC:1916
NM_001271	chromodomain helicase DNA binding protein 2	CHD2	HGNC:1917
NM_001005271	chromodomain helicase DNA binding protein 3	CHD3	HGNC:1918
NM_032221	chromodomain helicase DNA binding protein 6	CHD6	HGNC:19057
NM_001114121	checkpoint kinase 1	CHEK1	HGNC:1925
NM_001025197	chitinase 3 like 2	CHI3L2	HGNC:1933
NM_001039840	cysteine rich hydrophobic domain 1	CHIC1	HGNC:1934
NM_001145414	CHM Rab escort protein	CHM	HGNC:1940
NM_001005753	charged multivesicular body protein 3	CHMP3	HGNC:29865
NM_000745	cholinergic receptor nicotinic alpha 5 subunit	CHRNA5	HGNC:1959
NM_017581	cholinergic receptor nicotinic alpha 9 subunit	CHRNA9	HGNC:14079
NM_000749	cholinergic receptor nicotinic beta 3 subunit	CHRNB3	HGNC:1963
NM_001270764	carbohydrate sulfotransferase 15	CHST15	HGNC:18137
NM_024533	carbohydrate sulfotransferase 5	CHST5	HGNC:1973
NM_004804	cytosolic iron-sulfur assembly component 1	CIAO1	HGNC:14280
NM_003613	cartilage intermediate layer protein	CILP	HGNC:1980
NM_152515	cytoskeleton associated protein 2 like	CKAP2L	HGNC:26877
NM_001008938	cytoskeleton associated protein 5	CKAP5	HGNC:28959
NM_001015001	creatine kinase, mitochondrial 1A	CKMT1A	HGNC:31736
NM_020990	creatine kinase, mitochondrial 1B	CKMT1B	HGNC:1995
NM_001826	CDC28 protein kinase regulatory subunit 1B	CKS1B	HGNC:19083
NR_024604	chloride channel accessory 3, pseudogene	CLCA3P	HGNC:2017
NM_012128	chloride channel accessory 4	CLCA4	HGNC:2018
NM_001048210	chloride channel CLIC like 1	CLCC1	HGNC:29675
NM_001256944	chloride voltage-gated channel 4	CLCN4	HGNC:2022
NM_001114331	chloride voltage-gated channel 7	CLCN7	HGNC:2025
NM_001001346	claudin 20	CLDN20	HGNC:2042
NM_001207010	C-type lectin domain family 12 member A	CLEC12A	HGNC:31713
NM_001099431	C-type lectin domain family 1 member B	CLEC1B	HGNC:24356
NR_026707	C-type lectin domain family 4 member M	CLEC4M	HGNC:13523
NM_022570	C-type lectin domain containing 7A	CLEC7A	HGNC:14558
NM_001114086	chloride intracellular channel 5	CLIC5	HGNC:13517
NM_053277	chloride intracellular channel 6	CLIC6	HGNC:2065
NM_001195555	clathrin interactor 1	CLINT1	HGNC:23186
NM_001199570	CAP-Gly domain containing linker protein 3	CLIP3	HGNC:24314
NM_001162407	CDC like kinase 1	CLK1	HGNC:2068
NM_001025233	chronic lymphocytic leukemia up-regulated 1	CLLU1	HGNC:29841
NM_024734	calmin	CLMN	HGNC:19972
NM_052964	cytokine dependent hematopoietic cell linker	CLNK	HGNC:17438
NM_001267843	clock circadian regulator	CLOCK	HGNC:2082
NM_006660	caseinolytic mitochondrial matrix peptidase chaperone subunit X	CLPX	HGNC:2088
NM_001835	clathrin heavy chain like 1	CLTCL1	HGNC:2093
NM_020665	collectrin, amino acid transport regulator	CLTRN	HGNC:29437
NM_001831	clusterin	CLU	HGNC:2095
NM_001010852	clavesin 2	CLVS2	HGNC:23046
NM_178818	CKLF like MARVEL transmembrane domain containing 4	CMTM4	HGNC:19175
NM_178868	CKLF like MARVEL transmembrane domain containing 8	CMTM8	HGNC:19179
NM_153610	cardiomyopathy associated 5	CMYA5	HGNC:14305
NR_073079	cornichon family AMPA receptor auxiliary protein 2	CNIH2	HGNC:28744
NM_173515	CNKSR family member 3	CNKSR3	HGNC:23034
NM_017623	cyclin and CBS domain divalent metal cation transport mediator 3	CNNM3	HGNC:104
NM_013354	CCR4-NOT transcription complex subunit 7	CNOT7	HGNC:14101
NM_033133	2',3'-cyclic nucleotide 3' phosphodiesterase	CNP	HGNC:2158
NM_005076	contactin 2	CNTN2	HGNC:2172
NM_001289080	contactin 6	CNTN6	HGNC:2176
NM_014141	contactin associated protein 2	CNTNAP2	HGNC:13830
NM_001037144	centrobin, centriole duplication and spindle assembly protein	CNTROB	HGNC:29616
NM_001287438	cordon-bleu WH2 repeat protein	COBL	HGNC:22199
NM_001278458	cordon-bleu WH2 repeat protein like 1	COBLL1	HGNC:23571
NM_001145036	component of oligomeric golgi complex 2	COG2	HGNC:6546
NM_031431	component of oligomeric golgi complex 3	COG3	HGNC:18619
NM_001161520	component of oligomeric golgi complex 5	COG5	HGNC:14857
NM_001145079	component of oligomeric golgi complex 6	COG6	HGNC:18621
NR_052004	COL18A1 antisense RNA 2	COL18A1-AS2	HGNC:40155
NM_001858	collagen type XIX alpha 1 chain	COL19A1	HGNC:2196
NM_152888	collagen type XXII alpha 1 chain	COL22A1	HGNC:22989
NM_001256074	collagen type XXV alpha 1 chain	COL25A1	HGNC:18603
NM_001278298	collagen type VI alpha 5 chain	COL6A5	HGNC:26674
NM_001850	collagen type VIII alpha 1 chain	COL8A1	HGNC:2215
NM_024656	collagen beta(1-O)galactosyltransferase 1	COLGALT1	HGNC:26182
NR_104312	COMM domain containing 4	COMMD4	HGNC:26027
NM_001098398	COPI coat complex subunit alpha	COPA	HGNC:2230
NM_001278585	corin, serine peptidase	CORIN	HGNC:19012
NM_001105237	coronin 1C	CORO1C	HGNC:2254
NM_004376	cytochrome c oxidase assembly homolog COX15	COX15	HGNC:2263
NM_020361	carboxypeptidase A6	CPA6	HGNC:17245
NM_001871	carboxypeptidase B1	CPB1	HGNC:2299
NM_001177381	cytoplasmic polyadenylation element binding protein 2	CPEB2	HGNC:21745
NM_001178137	cytoplasmic polyadenylation element binding protein 3	CPEB3	HGNC:21746
NM_023073	ciliogenesis and planar polarity effector 1	CPLANE1	HGNC:25801
NM_030907	ciliogenesis and planar polarity effector 2	CPLANE2	HGNC:28127
NM_001008220	complexin 2	CPLX2	HGNC:2310
NM_001005502	carboxypeptidase M	CPM	HGNC:2311
NM_001099455	calcineurin like phosphoesterase domain containing 1	CPPED1	HGNC:25632
NM_001300947	cleavage and polyadenylation specific factor 6	CPSF6	HGNC:13871
NM_000573	complement C3b/C4b receptor 1 (Knops blood group)	CR1	HGNC:2334
NM_020722	capping protein inhibiting regulator of actin dynamics	CRACD	HGNC:29219
NM_001040647	CGRP receptor component	CRCP	HGNC:17888
NM_004379	cAMP responsive element binding protein 1	CREB1	HGNC:2345
NM_001011666	cAMP responsive element binding protein 5	CREB5	HGNC:16844
NM_001310	cAMP responsive element binding protein like 2	CREBL2	HGNC:2350
NM_001882	corticotropin releasing hormone binding protein	CRHBP	HGNC:2356
NM_014171	CXXC repeat containing interactor of PDZ3 domain	CRIPT	HGNC:14312
NM_001286777	cysteine rich secretory protein LCCL domain containing 1	CRISPLD1	HGNC:18206
NM_005207	CRK like proto-oncogene, adaptor protein	CRKL	HGNC:2363
NM_001127458	cardiolipin synthase 1	CRLS1	HGNC:16148
NM_001143935	carnitine O-octanoyltransferase	CROT	HGNC:2366
NM_004075	cryptochrome circadian regulator 1	CRY1	HGNC:2384
NM_001624	crystallin beta-gamma domain containing 1	CRYBG1	HGNC:356
NM_015974	crystallin lambda 1	CRYL1	HGNC:18246
NM_001256135	chromosome segregation 1 like	CSE1L	HGNC:2431
NR_110624	CSE1L antisense RNA 1	CSE1L-AS1	HGNC:51232
NM_033225	CUB and Sushi multiple domains 1	CSMD1	HGNC:14026
NM_052900	CUB and Sushi multiple domains 3	CSMD3	HGNC:19291
NM_030809	cysteine and serine rich nuclear protein 2	CSRNP2	HGNC:16006
NM_001172173	cysteine and serine rich nuclear protein 3	CSRNP3	HGNC:30729
NM_015235	cleavage stimulation factor subunit 2 tau variant	CSTF2T	HGNC:17086
NM_001012614	C-terminal binding protein 1	CTBP1	HGNC:2494
NM_004388	chitobiase	CTBS	HGNC:2496
NR_109945	uncharacterized LOC101929472	CTD-2350J17.1
NM_001290307	catenin alpha 1	CTNNA1	HGNC:2509
NM_001127384	catenin alpha 3	CTNNA3	HGNC:2511
NM_001281495	catenin beta like 1	CTNNBL1	HGNC:15879
NM_001907	chymotrypsin like	CTRL	HGNC:2524
NM_001334	cathepsin O	CTSO	HGNC:2542
NM_001199739	cathepsin S	CTSS	HGNC:2545
NM_001201575	cathepsin V	CTSV	HGNC:2538
NM_033427	cortactin binding protein 2	CTTNBP2	HGNC:15679
NM_001081	cubilin	CUBN	HGNC:2548
NM_001079872	cullin 4B	CUL4B	HGNC:2555
NM_001202543	cut like homeobox 1	CUX1	HGNC:2557
NM_001297645	CWC27 spliceosome associated cyclophilin	CWC27	HGNC:10664
NR_002712	C-X-C motif chemokine receptor 2 pseudogene 1	CXCR2P1	HGNC:6028
NM_001017916	cytochrome b561	CYB561	HGNC:2571
NM_144607	cytochrome b5 domain containing 1	CYB5D1	HGNC:26516
NM_016230	cytochrome b5 reductase 4	CYB5R4	HGNC:20147
NM_001042355	CYLD lysine 63 deubiquitinase	CYLD	HGNC:2584
NM_000784	cytochrome P450 family 27 subfamily A member 1	CYP27A1	HGNC:2605
NM_001202855	cytochrome P450 family 3 subfamily A member 4	CYP3A4	HGNC:2637
NM_000765	cytochrome P450 family 3 subfamily A member 7	CYP3A7	HGNC:2640
NM_001256497	CYP3A7-CYP3A51P readthrough	CYP3A7-CYP3A51P	HGNC:51504
NR_033864	cytochrome P450 family 4 subfamily F member 24, pseudogene	CYP4F24P	HGNC:39945
NR_023391	cytochrome P450 family 4 subfamily F member 30, pseudogene	CYP4F30P	HGNC:25270
NR_103761	cytochrome P450 family 4 subfamily F member 62, pseudogene	CYP4F62P	HGNC:39956
NM_007253	cytochrome P450 family 4 subfamily F member 8	CYP4F8	HGNC:2648
NM_207352	cytochrome P450 family 4 subfamily V member 2	CYP4V2	HGNC:23198
NM_000780	cytochrome P450 family 7 subfamily A member 1	CYP7A1	HGNC:2651
NM_030797	CYFIP related Rac1 interactor A	CYRIA	HGNC:25373
NM_001256763	CYFIP related Rac1 interactor B	CYRIB	HGNC:25216
NM_020377	cysteinyl leukotriene receptor 2	CYSLTR2	HGNC:18274
NM_004288	cytohesin 1 interacting protein	CYTIP	HGNC:9506
NM_001244871	DAB adaptor protein 2	DAB2	HGNC:2662
NM_001139514	dachshund family transcription factor 2	DACH2	HGNC:16814
NR_040041	DACT3 antisense RNA 1	DACT3-AS1	HGNC:44120
NM_178821	dynein assembly factor with WD repeats 1	DAW1	HGNC:26383
NM_006716	DBF4 zinc finger	DBF4	HGNC:17364
NM_001918	dihydrolipoamide branched chain transacylase E2	DBT	HGNC:2698
NM_001040260	doublecortin like kinase 2	DCLK2	HGNC:19002
NM_001033855	DNA cross-link repair 1C	DCLRE1C	HGNC:17642
NM_001290204	decapping mRNA 1A	DCP1A	HGNC:18714
NM_001135643	dynactin subunit 4	DCTN4	HGNC:15518
NM_001199743	dynactin subunit 5	DCTN5	HGNC:24594
NM_032299	defective in cullin neddylation 1 domain containing 5	DCUN1D5	HGNC:28409
NM_006773	DEAD-box helicase 18	DDX18	HGNC:2741
NM_013264	DEAD-box helicase 25	DDX25	HGNC:18698
NM_022779	DEAD-box helicase 31	DDX31	HGNC:16715
NM_001291476	DExD-box helicase 52	DDX52	HGNC:20038
NM_182699	DEAD-box helicase 53	DDX53	HGNC:20083
NM_001257191	DEAD-box helicase 6	DDX6	HGNC:2747
NM_017631	DExD/H-box helicase 60	DDX60	HGNC:25942
NM_001144823	DENN domain containing 4A	DENND4A	HGNC:24321
NM_017925	DENN domain containing 4C	DENND4C	HGNC:26079
NM_152678	DENN domain containing 6A	DENND6A	HGNC:26635
NM_018369	DEP domain containing 1B	DEPDC1B	HGNC:24902
NM_001282669	DNA fragmentation factor subunit beta	DFFB	HGNC:2773
NM_004080	diacylglycerol kinase beta	DGKB	HGNC:2850
NM_003648	diacylglycerol kinase delta	DGKD	HGNC:2851
NM_003647	diacylglycerol kinase epsilon	DGKE	HGNC:2852
NM_001204504	diacylglycerol kinase eta	DGKH	HGNC:2854
NM_001013742	diacylglycerol kinase kappa	DGKK	HGNC:32395
NR_033423	dihydrofolate reductase pseudogene 3	DHFRP3	HGNC:52354
NM_015510	dehydrogenase/reductase 7B	DHRS7B	HGNC:24547
NM_018706	dehydrogenase E1 and transketolase domain containing 1	DHTKD1	HGNC:23537
NM_001358	DEAH-box helicase 15	DHX15	HGNC:2738
NM_001114397	DEAH-box helicase 36	DHX36	HGNC:14410
NM_014003	DEAH-box helicase 38	DHX38	HGNC:17211
NM_004941	DEAH-box helicase 8	DHX8	HGNC:2749
NM_001278302	diablo IAP-binding mitochondrial protein	DIABLO	HGNC:21528
NM_006729	diaphanous related formin 2	DIAPH2	HGNC:2877
NM_001195573	dicer 1, ribonuclease III	DICER1	HGNC:17098
NM_001193369	death inducer-obliterator 1	DIDO1	HGNC:2680
NM_000793	iodothyronine deiodinase 2	DIO2	HGNC:2884
NM_052952	disrupted in renal carcinoma 1	DIRC1	HGNC:15760
NM_001164538	DISC1 scaffold protein	DISC1	HGNC:2888
NR_026889	uncharacterized LOC26077	DKFZP434H168
NM_012242	dickkopf WNT signaling pathway inhibitor 1	DKK1	HGNC:2891
NM_014421	dickkopf WNT signaling pathway inhibitor 2	DKK2	HGNC:2892
NM_001931	dihydrolipoamide S-acetyltransferase	DLAT	HGNC:2896
NR_002605	deleted in lymphocytic leukemia 1	DLEU1	HGNC:13747
NM_001098424	discs large MAGUK scaffold protein 1	DLG1	HGNC:2900
NM_001128827	discs large MAGUK scaffold protein 4	DLG4	HGNC:2903
NR_024585	DLG5 antisense RNA 1	DLG5-AS1	HGNC:45109
NR_036489	DLGAP1 antisense RNA 5	DLGAP1-AS5	HGNC:27586
NR_003570	deleted in malignant brain tumors 1 like 1 (pseudogene)	DMBT1L1	HGNC:49497
NM_013391	dimethylglycine dehydrogenase	DMGDH	HGNC:24475
NM_001174116	Dmx like 2	DMXL2	HGNC:2938
NM_015512	dynein axonemal heavy chain 1	DNAH1	HGNC:2940
NM_001291661	dynein axonemal heavy chain 12	DNAH12	HGNC:2943
NM_001373	dynein axonemal heavy chain 14	DNAH14	HGNC:2945
NM_173628	dynein axonemal heavy chain 17	DNAH17	HGNC:2946
NR_102401	DNAH17 antisense RNA 1	DNAH17-AS1	HGNC:48594
NM_017539	dynein axonemal heavy chain 3	DNAH3	HGNC:2949
NM_001370	dynein axonemal heavy chain 6	DNAH6	HGNC:2951
NM_018897	dynein axonemal heavy chain 7	DNAH7	HGNC:18661
NM_001130182	DnaJ heat shock protein family (Hsp40) member A4	DNAJA4	HGNC:14885
NM_001271581	DnaJ heat shock protein family (Hsp40) member C10	DNAJC10	HGNC:24637
NM_152686	DnaJ heat shock protein family (Hsp40) member C18	DNAJC18	HGNC:28429
NM_001040192	DnaJ heat shock protein family (Hsp40) member C28	DNAJC28	HGNC:1297
NM_006260	DnaJ heat shock protein family (Hsp40) member C3	DNAJC3	HGNC:9439
NM_001144766	DnaJ heat shock protein family (Hsp40) member C7	DNAJC7	HGNC:12392
NM_001201366	dynein axonemal light chain 1	DNAL1	HGNC:23247
NM_194249	DND microRNA-mediated repression inhibitor 1	DND1	HGNC:23799
NM_015221	dynamin binding protein	DNMBP	HGNC:30373
NM_020812	dedicator of cytokinesis 6	DOCK6	HGNC:19189
NM_001190458	dedicator of cytokinesis 8	DOCK8	HGNC:19191
NM_001130049	dedicator of cytokinesis 9	DOCK9	HGNC:14132
NM_001294161	docking protein 5	DOK5	HGNC:16173
NM_001199942	DOP1 leucine zipper like protein A	DOP1A	HGNC:21194
NM_001047434	diphthamide biosynthesis 3	DPH3	HGNC:27717
NM_001141972	diphthamine biosynthesis 6	DPH6	HGNC:30543
NR_036580	DPP10 antisense RNA 1	DPP10-AS1	HGNC:40941
NM_017743	dipeptidyl peptidase 8	DPP8	HGNC:16490
NM_001938	down-regulator of transcription 1	DR1	HGNC:3017
NM_018370	DNA damage regulated autophagy modulator 1	DRAM1	HGNC:25645
NM_001941	desmocollin 3	DSC3	HGNC:3037
NM_032160	dermatan sulfate epimerase like	DSEL	HGNC:18144
NM_001145315	DSN1 component of MIS12 kinetochore complex	DSN1	HGNC:16165
NM_001144769	dystonin	DST	HGNC:1090
NM_001136536	death domain containing 1	DTHD1	HGNC:37261
NM_001198945	dystrobrevin alpha	DTNA	HGNC:3057
NM_007240	dual specificity phosphatase 12	DUSP12	HGNC:3067
NM_004419	dual specificity phosphatase 5	DUSP5	HGNC:3071
NR_002834	dual specificity phosphatase 5 pseudogene 1	DUSP5P1	HGNC:32020
NM_173629	dynactin associated protein	DYNAP	HGNC:26808
NM_001376	dynein cytoplasmic 1 heavy chain 1	DYNC1H1	HGNC:2961
NM_016141	dynein cytoplasmic 1 light intermediate chain 1	DYNC1LI1	HGNC:18745
NM_001080463	dynein cytoplasmic 2 heavy chain 1	DYNC2H1	HGNC:2962
NM_006520	dynein light chain Tctex-type 3	DYNLT3	HGNC:11694
NM_101395	dual specificity tyrosine phosphorylation regulated kinase 1A	DYRK1A	HGNC:3091
NM_003583	dual specificity tyrosine phosphorylation regulated kinase 2	DYRK2	HGNC:3093
NM_001004023	dual specificity tyrosine phosphorylation regulated kinase 3	DYRK3	HGNC:3094
NM_001099407	double zinc ribbon and ankyrin repeat domains 1	DZANK1	HGNC:15858
NM_001256371	E2F transcription factor 8	E2F8	HGNC:24727
NM_018029	endogenous Bornavirus like nucleoprotein 2	EBLN2	HGNC:25493
NM_001197295	extracellular matrix protein 2	ECM2	HGNC:3154
NM_001080398	Ecm29 proteasome adaptor and scaffold	ECPAS	HGNC:29020
NM_001005609	ectodysplasin A	EDA	HGNC:3157
NM_001199687	ectodysplasin A2 receptor	EDA2R	HGNC:17756
NM_022336	ectodysplasin A receptor	EDAR	HGNC:2895
NM_080738	EDAR associated death domain	EDARADD	HGNC:14341
NM_001142443	enhancer of mRNA decapping 3	EDC3	HGNC:26114
NM_000114	endothelin 3	EDN3	HGNC:3178
NM_003566	early endosome antigen 1	EEA1	HGNC:3185
NM_003797	embryonic ectoderm development	EED	HGNC:3188
NM_001007239	eEF1A lysine and N-terminal methyltransferase	EEF1AKNMT	HGNC:24248
NM_001961	eukaryotic translation elongation factor 2	EEF2	HGNC:3214
NM_013302	eukaryotic elongation factor 2 kinase	EEF2K	HGNC:24615
NM_001142857	EF-hand calcium binding domain 1	EFCAB1	HGNC:25678
NM_001143943	EF-hand calcium binding domain 2	EFCAB2	HGNC:28166
NM_001145053	EF-hand calcium binding domain 5	EFCAB5	HGNC:24801
NM_001205301	EGF like, fibronectin type III and laminin G domains	EGFLAM	HGNC:26810
NM_001142614	EH domain binding protein 1	EHBP1	HGNC:29144
NM_001145527	euchromatic histone lysine methyltransferase 1	EHMT1	HGNC:24650
NM_001412	eukaryotic translation initiation factor 1A X-linked	EIF1AX	HGNC:3250
NM_001135651	eukaryotic translation initiation factor 2 alpha kinase 2	EIF2AK2	HGNC:9437
NM_004836	eukaryotic translation initiation factor 2 alpha kinase 3	EIF2AK3	HGNC:3255
NM_001013703	eukaryotic translation initiation factor 2 alpha kinase 4	EIF2AK4	HGNC:19687
NM_003750	eukaryotic translation initiation factor 3 subunit A	EIF3A	HGNC:3271
NM_004095	eukaryotic translation initiation factor 4E binding protein 1	EIF4EBP1	HGNC:3288
NM_004096	eukaryotic translation initiation factor 4E binding protein 2	EIF4EBP2	HGNC:3289
NM_020390	eukaryotic translation initiation factor 5A2	EIF5A2	HGNC:3301
NM_001142749	endosome-lysosome associated apoptosis and autophagy regulator family member 2	ELAPOR2	HGNC:21945
NM_001130037	ELMO domain containing 1	ELMOD1	HGNC:25334
NM_017770	ELOVL fatty acid elongase 2	ELOVL2	HGNC:14416
NM_022726	ELOVL fatty acid elongase 4	ELOVL4	HGNC:14415
NM_003640	elongator complex protein 1	ELP1	HGNC:5959
NM_014673	ER membrane protein complex subunit 2	EMC2	HGNC:28963
NM_001142288	ER membrane protein complex subunit 8	EMC8	HGNC:7864
NM_001165924	empty spiracles homeobox 2	EMX2	HGNC:3341
NR_002791	EMX2 opposite strand/antisense RNA	EMX2OS	HGNC:18511
NM_001008493	ENAH actin regulator	ENAH	HGNC:18271
NM_001242699	enolase 4	ENO4	HGNC:31670
NM_001281736	ecto-NOX disulfide-thiol exchanger 2	ENOX2	HGNC:2259
NM_001977	glutamyl aminopeptidase	ENPEP	HGNC:3355
NM_014936	ectonucleotide pyrophosphatase/phosphodiesterase 4	ENPP4	HGNC:3359
NM_153343	ectonucleotide pyrophosphatase/phosphodiesterase 6	ENPP6	HGNC:23409
NM_001248	ectonucleoside triphosphate diphosphohydrolase 3	ENTPD3	HGNC:3365
NR_040100	ENTPD3 antisense RNA 1	ENTPD3-AS1	HGNC:26710
NM_020354	ectonucleoside triphosphate diphosphohydrolase 7	ENTPD7	HGNC:19745
NM_001278182	eomesodermin	EOMES	HGNC:3372
NR_110514	EP300 antisense RNA 1	EP300-AS1	HGNC:50504
NM_001258329	erythrocyte membrane protein band 4.1 like 1	EPB41L1	HGNC:3378
NR_015370	EPB41L4A antisense RNA 1	EPB41L4A-AS1	HGNC:30749
NM_001282391	enhancer of polycomb homolog 1	EPC1	HGNC:19876
NM_020964	ectopic P-granules autophagy protein 5 homolog	EPG5	HGNC:29331
NM_001270989	epithelial mitogen	EPGN	HGNC:17470
NM_005232	EPH receptor A1	EPHA1	HGNC:3385
NM_005233	EPH receptor A3	EPHA3	HGNC:3387
NM_004438	EPH receptor A4	EPHA4	HGNC:3388
NM_001281767	EPH receptor A5	EPHA5	HGNC:3389
NM_014805	EPM2A interacting protein 1	EPM2AIP1	HGNC:19735
NM_001161585	equatorin	EQTN	HGNC:1359
NM_001982	erb-b2 receptor tyrosine kinase 3	ERBB3	HGNC:3431
NM_001006600	erbb2 interacting protein	ERBIN	HGNC:15842
NR_027946	ELKS/RAB6-interacting/CAST family member 1	ERC1	HGNC:17072
NM_017669	ERCC excision repair 6 like, spindle assembly checkpoint helicase	ERCC6L	HGNC:20794
NM_020207	ERCC excision repair 6 like 2	ERCC6L2	HGNC:26922
NM_001432	epiregulin	EREG	HGNC:3443
NM_001136154	ETS transcription factor ERG	ERG	HGNC:3446
NM_007175	ER lipid raft associated 2	ERLIN2	HGNC:1356
NM_024896	endoplasmic reticulum metallopeptidase 1	ERMP1	HGNC:23703
NM_001984	esterase D	ESD	HGNC:3465
NM_001243513	estrogen related receptor gamma	ESRRG	HGNC:3474
NM_019002	ETAA1 activator of ATR kinase	ETAA1	HGNC:24648
NM_001256302	eukaryotic translation termination factor 1	ETF1	HGNC:3477
NM_001001660	electron transfer flavoprotein regulatory factor 1	ETFRF1	HGNC:27052
NM_018638	ethanolamine kinase 1	ETNK1	HGNC:24649
NM_004454	ETS variant transcription factor 5	ETV5	HGNC:3494
NM_006495	ecotropic viral integration site 2B	EVI2B	HGNC:3500
NM_003686	exonuclease 1	EXO1	HGNC:3511
NM_001013839	exocyst complex component 7	EXOC7	HGNC:23214
NM_001001998	exosome component 10	EXOSC10	HGNC:9138
NM_000127	exostosin glycosyltransferase 1	EXT1	HGNC:3512
NM_001142800	eyes shut homolog	EYS	HGNC:21555
NR_033900	F11 antisense RNA 1	F11-AS1	HGNC:27725
NM_001256566	coagulation factor II thrombin receptor like 2	F2RL2	HGNC:3539
NM_000130	coagulation factor V	F5	HGNC:3542
NM_000134	fatty acid binding protein 2	FABP2	HGNC:3556
NM_178128	fatty acid desaturase 6	FADS6	HGNC:30459
NM_007051	Fas associated factor 1	FAF1	HGNC:3578
NM_001018104	fumarylacetoacetate hydrolase domain containing 1	FAHD1	HGNC:14169
NM_198841	family with sequence similarity 120A opposite strand	FAM120AOS	HGNC:23389
NM_001300788	family with sequence similarity 120C	FAM120C	HGNC:16949
NM_001170779	family with sequence similarity 122C	FAM122C	HGNC:25202
NM_173822	family with sequence similarity 126 member B	FAM126B	HGNC:28593
NM_053279	family with sequence similarity 167 member A	FAM167A	HGNC:15549
NR_026814	FAM167A antisense RNA 1	FAM167A-AS1	HGNC:15548
NM_015566	family with sequence similarity 169 member A	FAM169A	HGNC:29138
NM_001100411	family with sequence similarity 184 member A	FAM184A	HGNC:20991
NM_015307	family with sequence similarity 189 member A1	FAM189A1	HGNC:29075
NM_207318	family with sequence similarity 199, X-linked	FAM199X	HGNC:25195
NM_001098801	family with sequence similarity 210 member A	FAM210A	HGNC:28346
NM_182508	family with sequence similarity 216 member B	FAM216B	HGNC:26883
NM_001190826	family with sequence similarity 217 member B	FAM217B	HGNC:16170
NM_020447	family with sequence similarity 219 member B	FAM219B	HGNC:24695
NM_001037163	family with sequence similarity 220 member A	FAM220A	HGNC:22422
NM_001012446	family with sequence similarity 221 member B	FAM221B	HGNC:30762
NR_026795	family with sequence similarity 238 member C	FAM238C	HGNC:24672
NM_152400	family with sequence similarity 241 member A	FAM241A	HGNC:26813
NM_130899	family with sequence similarity 71 member B	FAM71B	HGNC:28397
NM_001012454	family with sequence similarity 71 member F2	FAM71F2	HGNC:27998
NR_024241	family with sequence similarity 86 member D, pseudogene	FAM86DP	HGNC:32659
NR_103537	family with sequence similarity 87 member A	FAM87A	HGNC:27233
NR_103536	family with sequence similarity 87 member B	FAM87B	HGNC:32236
NM_001146094	FANCD2 and FANCI associated nuclease 1	FAN1	HGNC:29170
NM_001018113	FA complementation group B	FANCB	HGNC:3583
NM_001113378	FA complementation group I	FANCI	HGNC:25568
NM_020937	FA complementation group M	FANCM	HGNC:23168
NM_032228	fatty acyl-CoA reductase 1	FAR1	HGNC:26222
NR_026758	fatty acyl-CoA reductase 2 pseudogene 1	FAR2P1	HGNC:49284
NM_000043	Fas cell surface death receptor	FAS	HGNC:11920
NM_005245	FAT atypical cadherin 1	FAT1	HGNC:3595
NM_000138	fibrillin 1	FBN1	HGNC:3603
NM_017703	F-box and leucine rich repeat protein 12	FBXL12	HGNC:13611
NM_001163315	F-box and leucine rich repeat protein 17	FBXL17	HGNC:13615
NR_024348	FBXL19 antisense RNA 1	FBXL19-AS1	HGNC:27557
NM_001190274	F-box protein 11	FBXO11	HGNC:13590
NM_178820	F-box protein 27	FBXO27	HGNC:18753
NM_001136115	F-box protein 28	FBXO28	HGNC:29046
NM_001282683	F-box protein 31	FBXO31	HGNC:16510
NM_001024680	F-box protein 48	FBXO48	HGNC:33857
NM_012347	F-box protein 9	FBXO9	HGNC:13588
NM_002000	Fc fragment of IgA receptor	FCAR	HGNC:3608
NM_001136219	Fc fragment of IgG receptor IIa	FCGR2A	HGNC:3616
NM_001002273	Fc fragment of IgG receptor IIb	FCGR2B	HGNC:3618
NM_201563	Fc fragment of IgG receptor IIc (gene/pseudogene)	FCGR2C	HGNC:15626
NM_000140	ferrochelatase	FECH	HGNC:3647
NR_033925	FOXF1 adjacent non-coding developmental regulatory RNA	FENDRR	HGNC:43894
NM_000508	fibrinogen alpha chain	FGA	HGNC:3661
NM_005117	fibroblast growth factor 19	FGF19	HGNC:3675
NM_020996	fibroblast growth factor 6	FGF6	HGNC:3684
NM_002009	fibroblast growth factor 7	FGF7	HGNC:3685
NR_003670	fibroblast growth factor 7 pseudogene 3	FGF7P3	HGNC:26671
NR_003674	fibroblast growth factor 7 pseudogene 6	FGF7P6	HGNC:27852
NM_002010	fibroblast growth factor 9	FGF9	HGNC:3687
NM_001113411	FGGY carbohydrate kinase domain containing	FGGY	HGNC:25610
NM_001042729	FGR proto-oncogene, Src family tyrosine kinase	FGR	HGNC:3697
NM_000143	fumarate hydratase	FH	HGNC:3700
NM_052929	forkhead associated phosphopeptide binding domain 1	FHAD1	HGNC:29408
NM_001159699	four and a half LIM domains 1	FHL1	HGNC:3702
NM_018086	fidgetin, microtubule severing factor	FIGN	HGNC:13285
NM_017946	FKBP prolyl isomerase 14	FKBP14	HGNC:18625
NM_015258	FKBP prolyl isomerase 15	FKBP15	HGNC:23397
NM_001135211	FKBP prolyl isomerase 6	FKBP6	HGNC:3722
NM_001079802	fukutin	FKTN	HGNC:3622
NR_024372	microtubule affinity regulating kinase 1 pseudogene	FLJ25758
NR_103831	uncharacterized protein FLJ31356	FLJ31356
NR_026835	tigger transposable element derived 2 pseudogene	FLJ37201
NR_024279	uncharacterized LOC729614	FLJ37453
NR_024492	uncharacterized LOC645644	FLJ42627
NM_001127487	filamin C	FLNC	HGNC:3756
NM_175736	formin like 3	FMNL3	HGNC:23698
NM_001460	flavin containing dimethylaniline monoxygenase 2	FMO2	HGNC:3770
NM_001024948	formin binding protein 1 like	FNBP1L	HGNC:20851
NM_015308	formin binding protein 4	FNBP4	HGNC:19752
NM_001135095	fibronectin type III domain containing 3B	FNDC3B	HGNC:24670
NM_020840	folliculin interacting protein 2	FNIP2	HGNC:29280
NM_001126334	forkhead box D4 like 5	FOXD4L5	HGNC:18522
NM_018416	forkhead box J2	FOXJ2	HGNC:24818
NM_001198850	forkhead box J3	FOXJ3	HGNC:29178
NM_001085471	forkhead box N3	FOXN3	HGNC:1928
NM_001170931	forkhead box O4	FOXO4	HGNC:7139
NM_001102371	FAD dependent oxidoreductase domain containing 2	FOXRED2	HGNC:26264
NM_003838	fucose-1-phosphate guanylyltransferase	FPGT	HGNC:3825
NM_025074	Fraser extracellular matrix complex subunit 1	FRAS1	HGNC:19185
NM_207361	FRAS1 related extracellular matrix 2	FREM2	HGNC:25396
NM_001005217	FSHD region gene 2	FRG2	HGNC:19136
NM_001124759	FSHD region gene 2 family member C	FRG2C	HGNC:33626
NR_037925	FSHD region gene 2 family member E, pseudogene	FRG2EP	HGNC:51365
NM_018027	FERM domain containing 4A	FRMD4A	HGNC:25491
NM_001042481	FERM domain containing 6	FRMD6	HGNC:19839
NM_001042555	fibroblast growth factor receptor substrate 2	FRS2	HGNC:16971
NM_015030	FRY like transcription coactivator	FRYL	HGNC:29127
NM_173651	fibrous sheath interacting protein 2	FSIP2	HGNC:21675
NM_006581	fucosyltransferase 9	FUT9	HGNC:4020
NM_024513	FYVE and coiled-coil domain autophagy adaptor 1	FYCO1	HGNC:14673
NM_017412	frizzled class receptor 3	FZD3	HGNC:4041
NM_012193	frizzled class receptor 4	FZD4	HGNC:4042
NM_002039	GRB2 associated binding protein 1	GAB1	HGNC:4066
NM_001081573	GRB2 associated binding protein 3	GAB3	HGNC:17515
NM_001470	gamma-aminobutyric acid type B receptor subunit 1	GABBR1	HGNC:4070
NM_000809	gamma-aminobutyric acid type A receptor subunit alpha4	GABRA4	HGNC:4078
NM_000810	gamma-aminobutyric acid type A receptor subunit alpha5	GABRA5	HGNC:4079
NM_000816	gamma-aminobutyric acid type A receptor subunit gamma2	GABRG2	HGNC:4087
NM_001105580	gamma-aminobutyric acid type A receptor subunit rho3 (gene/pseudogene)	GABRR3	HGNC:17969
NM_007210	polypeptide N-acetylgalactosaminyltransferase 6	GALNT6	HGNC:4128
NM_198141	glucosidase alpha, neutral C	GANC	HGNC:4139
NM_152687	GRB2 binding adaptor protein, transmembrane	GAPT	HGNC:26588
NM_001242409	GRB2 associated regulator of MAPK1 subtype 1	GAREM1	HGNC:26136
NM_001482	glycine amidinotransferase	GATM	HGNC:4175
NM_001197115	glutamate-cysteine ligase catalytic subunit	GCLC	HGNC:4311
NM_006836	GCN1 activator of EIF2AK4	GCN1	HGNC:4199
NM_145655	glucosaminyl (N-acetyl) transferase 2 (I blood group)	GCNT2	HGNC:4204
NM_016591	glucosaminyl (N-acetyl) transferase 4	GCNT4	HGNC:17973
NM_001135589	ganglioside induced differentiation associated protein 2	GDAP2	HGNC:18010
NM_016641	glycerophosphodiester phosphodiesterase 1	GDE1	HGNC:29644
NM_001252156	gem nuclear organelle associated protein 5	GEMIN5	HGNC:20043
NM_001130009	GEN1 Holliday junction 5' flap endonuclease	GEN1	HGNC:26881
NM_001243650	glucose-fructose oxidoreductase domain containing 2	GFOD2	HGNC:28159
NM_001244710	glutamine--fructose-6-phosphate transaminase 1	GFPT1	HGNC:4241
NM_001288833	gamma-glutamyltransferase 1	GGT1	HGNC:4250
NR_003267	gamma-glutamyltransferase 3 pseudogene	GGT3P	HGNC:4252
NM_178311	gamma-glutamyltransferase light chain 1	GGTLC1	HGNC:16437
NM_001282879	gamma-glutamyltransferase light chain 2	GGTLC2	HGNC:18596
NM_001103146	GRB10 interacting GYF protein 2	GIGYF2	HGNC:11960
NM_175571	GTPase, IMAP family member 8	GIMAP8	HGNC:21792
NM_017676	gypsy retrotransposon integrase 1	GIN1	HGNC:25959
NM_001126129	GINS complex subunit 3	GINS3	HGNC:25851
NM_017655	GIPC PDZ domain containing family member 2	GIPC2	HGNC:18177
NM_139201	GIT ArfGAP 2	GIT2	HGNC:4273
NM_000165	gap junction protein alpha 1	GJA1	HGNC:4274
NM_032602	gap junction protein alpha 10	GJA10	HGNC:16995
NM_001080383	gap junction protein gamma 1	GJC1	HGNC:4280
NM_020660	gap junction protein delta 2	GJD2	HGNC:19154
NM_000404	galactosidase beta 1	GLB1	HGNC:4298
NM_000168	GLI family zinc finger 3	GLI3	HGNC:4319
NM_001042413	GLIS family zinc finger 3	GLIS3	HGNC:28510
NM_001256310	glutaminase	GLS	HGNC:4331
NM_001256414	G protein subunit alpha i1	GNAI1	HGNC:4384
NM_002072	G protein subunit alpha q	GNAQ	HGNC:4390
NM_006578	G protein subunit beta 5	GNB5	HGNC:4401
NM_001128227	glucosamine (UDP-N-acetyl)-2-epimerase/N-acetylmannosamine kinase	GNE	HGNC:23657
NM_018841	G protein subunit gamma 12	GNG12	HGNC:19663
NR_040077	GNG12, DIRAS3 and WLS antisense RNA 1	GNG12-AS1	HGNC:43938
NM_001098721	G protein subunit gamma 4	GNG4	HGNC:4407
NM_198066	glucosamine-phosphate N-acetyltransferase 1	GNPNAT1	HGNC:19980
NM_001164404	golgin A6 family member C	GOLGA6C	HGNC:32206
NM_001145224	golgin A6 family member D	GOLGA6D	HGNC:32204
NR_047567	golgin A6 family like 7	GOLGA6L7	HGNC:37442
NM_181077	golgin A8 family member A	GOLGA8A	HGNC:31972
NM_001023567	golgin A8 family member B	GOLGA8B	HGNC:31973
NR_033351	golgin A8 family member F	GOLGA8F	HGNC:32378
NM_001282490	golgin A8 family member H	GOLGA8H	HGNC:37443
NM_001282472	golgin A8 family member J	GOLGA8J	HGNC:38650
NM_001282493	golgin A8 family member K	GOLGA8K	HGNC:38652
NM_001282468	golgin A8 family member M	GOLGA8M	HGNC:44404
NM_001282494	golgin A8 family member N	GOLGA8N	HGNC:44405
NM_001277308	golgin A8 family member O	GOLGA8O	HGNC:44406
NM_001282484	golgin A8 family member R	GOLGA8R	HGNC:44407
NR_038843	golgin A8 family member S	GOLGA8S	HGNC:44409
NR_033933	golgin A8 family member T	GOLGA8T	HGNC:44410
NM_001256486	golgin B1	GOLGB1	HGNC:4429
NM_152281	golgin, RAB6 interacting	GORAB	HGNC:25676
NM_004488	glycoprotein V platelet	GP5	HGNC:4443
NM_001083899	glycoprotein VI platelet	GP6	HGNC:14388
NM_017926	G-patch domain containing 2 like	GPATCH2L	HGNC:20210
NR_046536	GPC6 antisense RNA 2	GPC6-AS2	HGNC:39910
NM_019593	glycerophosphocholine phosphodiesterase 1	GPCPD1	HGNC:26957
NM_001136557	G protein-coupled receptor 107	GPR107	HGNC:17830
NM_001002911	G protein-coupled receptor 139	GPR139	HGNC:19995
NM_001033045	G protein-coupled receptor 155	GPR155	HGNC:22951
NM_014373	G protein-coupled receptor 160	GPR160	HGNC:23693
NM_001004334	G protein-coupled receptor 179	GPR179	HGNC:31371
NM_153442	G protein-coupled receptor 26	GPR26	HGNC:4481
NM_005281	G protein-coupled receptor 3	GPR3	HGNC:4484
NM_005684	G protein-coupled receptor 52	GPR52	HGNC:4508
NM_001164165	GPR75-ASB3 readthrough	GPR75-ASB3	HGNC:40043
NM_080817	G protein-coupled receptor 82	GPR82	HGNC:4533
NM_001097612	G protein-coupled receptor 89A	GPR89A	HGNC:31984
NM_016334	G protein-coupled receptor 89B	GPR89B	HGNC:13840
NR_038920	GPRC5D and HEBP1 antisense RNA 1	GPRC5D-AS1	HGNC:53599
NM_001008397	glutathione peroxidase 8 (putative)	GPX8	HGNC:33100
NM_001146319	GRAM domain containing 2B	GRAMD2B	HGNC:24911
NR_033997	glycosaminoglycan regulatory associated long non-coding RNA	GRASLND	HGNC:30963
NM_001191322	gremlin 1, DAN family BMP antagonist	GREM1	HGNC:2001
NM_000826	glutamate ionotropic receptor AMPA type subunit 2	GRIA2	HGNC:4572
NM_000828	glutamate ionotropic receptor AMPA type subunit 3	GRIA3	HGNC:4573
NM_001286838	glutamate ionotropic receptor delta type subunit 2	GRID2	HGNC:4576
NM_001166247	glutamate ionotropic receptor kainate type subunit 2	GRIK2	HGNC:4580
NM_000833	glutamate ionotropic receptor NMDA type subunit 2A	GRIN2A	HGNC:4585
NM_000843	glutamate metabotropic receptor 6	GRM6	HGNC:4598
NM_005314	gastrin releasing peptide receptor	GRPR	HGNC:4609
NR_111973	RAB guanine nucleotide exchange factor 1 pseudogene	GS1-124K5.11
NM_001130006	G1 to S phase transition 1	GSPT1	HGNC:4621
NM_001278940	general transcription factor IIA subunit 1	GTF2A1	HGNC:4646
NM_002095	general transcription factor IIE subunit 2	GTF2E2	HGNC:4651
NM_001286242	general transcription factor IIIC subunit 1	GTF3C1	HGNC:4664
NM_001206774	general transcription factor IIIC subunit 3	GTF3C3	HGNC:4666
NM_000857	guanylate cyclase 1 soluble subunit beta 1	GUCY1B1	HGNC:4687
NM_001252668	GULP PTB domain containing engulfment adaptor 1	GULP1	HGNC:18649
NR_027026	GUSB pseudogene 1	GUSBP1	HGNC:13670
NR_003945	GTPase, very large interferon inducible pseudogene 1	GVINP1	HGNC:25813
NM_001258333	histidine ammonia-lyase	HAL	HGNC:4806
NM_024511	HAUS augmin like complex subunit 3	HAUS3	HGNC:28719
NM_001145158	HBS1 like translational GTPase	HBS1L	HGNC:4834
NM_001122608	holocytochrome c synthase	HCCS	HGNC:4837
NM_013320	host cell factor C2	HCFC2	HGNC:24972
NR_024052	HLA complex group 18	HCG18	HGNC:31337
NR_044996	HLA complex group 23	HCG23	HGNC:19713
NM_001527	histone deacetylase 2	HDAC2	HGNC:4853
NM_001220484	HEAT repeat containing 4	HEATR4	HGNC:16761
NM_019024	HEAT repeat containing 5B	HEATR5B	HGNC:29273
NM_016217	hdc homolog, cell cycle regulator	HECA	HGNC:21041
NM_015382	HECT domain E3 ubiquitin protein ligase 1	HECTD1	HGNC:20157
NM_024602	HECT domain E3 ubiquitin protein ligase 3	HECTD3	HGNC:26117
NM_001287059	HECT, C2 and WW domain containing E3 ubiquitin protein ligase 1	HECW1	HGNC:22195
NM_033647	DNA helicase B	HELB	HGNC:17196
NM_016173	HemK methyltransferase family member 1	HEMK1	HGNC:24923
NM_001102592	HEN methyltransferase 1	HENMT1	HGNC:26400
NM_001039372	HEPACAM family member 2	HEPACAM2	HGNC:27364
NM_001098672	hephaestin like 1	HEPHL1	HGNC:30477
NM_003922	HECT and RLD domain containing E3 ubiquitin protein ligase family member 1	HERC1	HGNC:4867
NM_004667	HECT and RLD domain containing E3 ubiquitin protein ligase 2	HERC2	HGNC:4868
NR_002824	hect domain and RLD 2 pseudogene 2	HERC2P2	HGNC:4870
NR_036432	hect domain and RLD 2 pseudogene 3	HERC2P3	HGNC:4871
NR_109773	hect domain and RLD 2 pseudogene 4	HERC2P4	HGNC:4872
NM_001278185	HECT and RLD domain containing E3 ubiquitin protein ligase 4	HERC4	HGNC:24521
NM_022373	HERPUD family member 2	HERPUD2	HGNC:21915
NM_014571	hes related family bHLH transcription factor with YRPW motif like	HEYL	HGNC:4882
NM_000601	hepatocyte growth factor	HGF	HGNC:4893
NM_152419	heparan-alpha-glucosaminide N-acetyltransferase	HGSNAT	HGNC:26527
NM_001243084	hypoxia inducible factor 1 subunit alpha	HIF1A	HGNC:4910
NM_017902	hypoxia inducible factor 1 subunit alpha inhibitor	HIF1AN	HGNC:17113
NM_152696	homeodomain interacting protein kinase 1	HIPK1	HGNC:19006
NM_001048200	homeodomain interacting protein kinase 3	HIPK3	HGNC:4915
NM_000189	hexokinase 2	HK2	HGNC:4923
NM_001243042	major histocompatibility complex, class I, C	HLA-C	HGNC:4933
NM_005516	major histocompatibility complex, class I, E	HLA-E	HGNC:4962
NM_002127	major histocompatibility complex, class I, G	HLA-G	HGNC:4964
NM_001301228	high mobility group box 3	HMGB3	HGNC:5004
NM_001003681	HMG-box containing 4	HMGXB4	HGNC:5003
NM_000458	HNF1 homeobox B	HNF1B	HGNC:11630
NM_004133	hepatocyte nuclear factor 4 gamma	HNF4G	HGNC:5026
NM_001032393	heterogeneous nuclear ribonucleoprotein H2	HNRNPH2	HGNC:5042
NR_033868	heterogeneous nuclear ribonucleoprotein K pseudogene 3	HNRNPKP3	HGNC:42376
NM_001102397	heterogeneous nuclear ribonucleoprotein R	HNRNPR	HGNC:5047
NM_004501	heterogeneous nuclear ribonucleoprotein U	HNRNPU	HGNC:5048
NM_007040	heterogeneous nuclear ribonucleoprotein U like 1	HNRNPUL1	HGNC:17011
NR_037946	HNRNPUL2-BSCL2 readthrough (NMD candidate)	HNRNPUL2-BSCL2	HGNC:49189
NM_004839	homer scaffold protein 2	HOMER2	HGNC:17513
NM_020834	homeobox and leucine zipper encoding	HOMEZ	HGNC:20164
NM_032410	hook microtubule tethering protein 3	HOOK3	HGNC:23576
NM_006735	homeobox A2	HOXA2	HGNC:5103
NM_019102	homeobox A5	HOXA5	HGNC:5106
NM_024017	homeobox B9	HOXB9	HGNC:5120
NM_014621	homeobox D4	HOXD4	HGNC:5138
NM_016287	heterochromatin protein 1 binding protein 3	HP1BP3	HGNC:24973
NM_000860	15-hydroxyprostaglandin dehydrogenase	HPGD	HGNC:5154
NM_007216	HPS5 biogenesis of lysosomal organelles complex 2 subunit 2	HPS5	HGNC:17022
NM_000412	histidine rich glycoprotein	HRG	HGNC:5181
NM_001142777	hydroxy-delta-5-steroid dehydrogenase, 3 beta- and steroid delta-isomerase 7	HSD3B7	HGNC:18324
NM_016153	heat shock transcription factor family, X-linked 1	HSFX1	HGNC:29603
NM_001164415	heat shock transcription factor family, X-linked 2	HSFX2	HGNC:32701
NM_032855	hematopoietic SH2 domain containing	HSH2D	HGNC:24920
NM_005527	heat shock protein family A (Hsp70) member 1 like	HSPA1L	HGNC:5234
NM_014278	heat shock protein family A (Hsp70) member 4 like	HSPA4L	HGNC:17041
NR_024151	heat shock protein family A (Hsp70) member 7 (pseudogene)	HSPA7	HGNC:5240
NM_001202485	HSPE1-MOB4 readthrough	HSPE1-MOB4	HGNC:49184
NR_033884	HIV-1 Tat specific factor 1 pseudogene 2	HTATSF1P2	HGNC:38586
NM_000621	5-hydroxytryptamine receptor 2A	HTR2A	HGNC:5293
NR_038945	HTR5A antisense RNA 1	HTR5A-AS1	HGNC:48956
NM_000871	5-hydroxytryptamine receptor 6	HTR6	HGNC:5301
NM_000872	5-hydroxytryptamine receptor 7	HTR7	HGNC:5302
NM_002111	huntingtin	HTT	HGNC:4851
NM_001134793	HYLS1 centriolar and ciliogenesis associated	HYLS1	HGNC:26558
NM_001300906	inhibitor of Bruton tyrosine kinase	IBTK	HGNC:17853
NM_001288622	islet cell autoantigen 1 like	ICA1L	HGNC:14442
NM_012092	inducible T cell costimulator	ICOS	HGNC:5351
NM_001258384	isocitrate dehydrogenase (NAD(+)) 3 non-catalytic subunit beta	IDH3B	HGNC:5385
NM_002164	indoleamine 2,3-dioxygenase 1	IDO1	HGNC:6059
NM_006417	interferon induced protein 44	IFI44	HGNC:16938
NM_000629	interferon alpha and beta receptor subunit 1	IFNAR1	HGNC:5432
NM_001197079	interferon related developmental regulator 1	IFRD1	HGNC:5456
NM_018010	intraflagellar transport 57	IFT57	HGNC:17367
NM_198541	IGF like family member 1	IGFL1	HGNC:24093
NM_001257408	IKAROS family zinc finger 3	IKZF3	HGNC:13178
NR_108088	IL12A antisense RNA 1	IL12A-AS1	HGNC:49094
NM_002190	interleukin 17A	IL17A	HGNC:5981
NM_001282399	interleukin 18 receptor 1	IL18R1	HGNC:5988
NM_021258	interleukin 22 receptor subunit alpha 1	IL22RA1	HGNC:13700
NM_001014336	interleukin 31	IL31	HGNC:19372
NM_000589	interleukin 4	IL4	HGNC:6014
NM_001190981	interleukin 6 signal transducer	IL6ST	HGNC:6021
NM_002185	interleukin 7 receptor	IL7R	HGNC:6024
NM_001014794	integrin linked kinase	ILK	HGNC:6040
NM_001144878	inositol monophosphatase 1	IMPA1	HGNC:6050
NM_001282368	interphotoreceptor matrix proteoglycan 1	IMPG1	HGNC:6055
NM_016247	interphotoreceptor matrix proteoglycan 2	IMPG2	HGNC:18362
NM_032727	internexin neuronal intermediate filament protein alpha	INA	HGNC:6057
NM_019071	inhibitor of growth family member 3	ING3	HGNC:14587
NM_002193	inhibin subunit beta B	INHBB	HGNC:6067
NM_031479	inhibin subunit beta E	INHBE	HGNC:24029
NM_019099	inka box actin regulator 2	INKA2	HGNC:28045
NM_017759	INO80 complex subunit D	INO80D	HGNC:25997
NM_001243195	inositol polyphosphate-5-phosphatase F	INPP5F	HGNC:17054
NM_001135642	inositol polyphosphate-5-phosphatase K	INPP5K	HGNC:33882
NM_020748	integrator complex subunit 2	INTS2	HGNC:29241
NM_001199809	integrator complex subunit 7	INTS7	HGNC:24484
NM_015693	inturned planar cell polarity protein	INTU	HGNC:29239
NM_006391	importin 7	IPO7	HGNC:9852
NM_001190995	importin 8	IPO8	HGNC:9853
NM_005897	intracisternal A particle-promoted polypeptide	IPP	HGNC:6108
NR_033849	IQ motif and ankyrin repeat containing 1	IQANK1	HGNC:49576
NM_001042705	IQ motif containing J	IQCJ	HGNC:32406
NM_001285460	IQ motif containing GTPase activating protein 2	IQGAP2	HGNC:6111
NM_004136	iron responsive element binding protein 2	IREB2	HGNC:6115
NM_001206696	interferon regulatory factor 6	IRF6	HGNC:6121
NM_001007561	immunity related GTPase Q	IRGQ	HGNC:24868
NM_030940	iron-sulfur cluster assembly 1	ISCA1	HGNC:28660
NM_016048	isochorismatase domain containing 1	ISOC1	HGNC:24254
NM_181501	integrin subunit alpha 1	ITGA1	HGNC:6134
NM_000885	integrin subunit alpha 4	ITGA4	HGNC:6140
NM_001144999	integrin subunit alpha V	ITGAV	HGNC:6150
NM_001206739	integrin subunit beta 3 binding protein	ITGB3BP	HGNC:6157
NR_002808	ITPK1 antisense RNA 1	ITPK1-AS1	HGNC:20132
NM_001257967	ITPR interacting domain containing 1	ITPRID1	HGNC:27363
NM_001130445	ITPR interacting domain containing 2	ITPRID2	HGNC:11319
NM_001001132	intersectin 1	ITSN1	HGNC:6183
NM_001164694	iodotyrosine deiodinase	IYD	HGNC:21071
NM_182575	izumo sperm-egg fusion 1	IZUMO1	HGNC:28539
NM_000214	jagged canonical Notch ligand 1	JAG1	HGNC:6188
NR_038902	JAKMIP2 antisense RNA 1	JAKMIP2-AS1	HGNC:27203
NM_001282948	jumonji domain containing 1C	JMJD1C	HGNC:12313
NR_047481	JRKL antisense RNA 1	JRKL-AS1	HGNC:43670
NM_001115016	KAT8 regulatory NSL complex subunit 3	KANSL3	HGNC:25473
NM_001014380	katanin catalytic subunit A1 like 1	KATNAL1	HGNC:28361
NM_032505	kelch repeat and BTB domain containing 8	KBTBD8	HGNC:30691
NR_002838	keratoconus gene 6	KC6
NM_002235	potassium voltage-gated channel subfamily A member 6	KCNA6	HGNC:6225
NM_003471	potassium voltage-gated channel subfamily A member regulatory beta subunit 1	KCNAB1	HGNC:6228
NM_000238	potassium voltage-gated channel subfamily H member 2	KCNH2	HGNC:6251
NM_001278919	potassium voltage-gated channel subfamily H member 6	KCNH6	HGNC:18862
NM_001172416	potassium inwardly rectifying channel subfamily J member 13	KCNJ13	HGNC:6259
NM_001270422	potassium inwardly rectifying channel subfamily J member 16	KCNJ16	HGNC:6262
NM_001260508	potassium inwardly rectifying channel subfamily J member 3	KCNJ3	HGNC:6264
NM_001017424	potassium two pore domain channel subfamily K member 2	KCNK2	HGNC:6277
NM_014505	potassium calcium-activated channel subfamily M regulatory beta subunit 4	KCNMB4	HGNC:6289
NM_001278204	potassium calcium-activated channel subfamily N member 2	KCNN2	HGNC:6291
NM_001204087	potassium calcium-activated channel subfamily N member 3	KCNN3	HGNC:6292
NR_002728	KCNQ1 opposite strand/antisense transcript 1	KCNQ1OT1	HGNC:6295
NM_001204824	potassium voltage-gated channel subfamily Q member 3	KCNQ3	HGNC:6297
NM_001160130	potassium voltage-gated channel subfamily Q member 5	KCNQ5	HGNC:6299
NM_001031836	potassium calcium-activated channel subfamily U member 1	KCNU1	HGNC:18867
NM_138444	potassium channel tetramerization domain containing 12	KCTD12	HGNC:14678
NM_020768	potassium channel tetramerization domain containing 16	KCTD16	HGNC:29244
NM_001286579	potassium channel tetramerization domain containing 20	KCTD20	HGNC:21052
NM_001167961	potassium channel tetramerization domain containing 7	KCTD7	HGNC:21957
NM_017634	potassium channel tetramerization domain containing 9	KCTD9	HGNC:22401
NM_001146688	lysine demethylase 3A	KDM3A	HGNC:20815
NM_016604	lysine demethylase 3B	KDM3B	HGNC:1337
NM_001146694	lysine demethylase 4C	KDM4C	HGNC:17071
NM_001042603	lysine demethylase 5A	KDM5A	HGNC:9886
NM_001291415	lysine demethylase 6A	KDM6A	HGNC:12637
NM_030647	lysine demethylase 7A	KDM7A	HGNC:22224
NM_012289	kelch like ECH associated protein 1	KEAP1	HGNC:23177
NM_007035	keratocan	KERA	HGNC:6309
NM_014702	KIAA0408	KIAA0408	HGNC:21636
NM_014804	KIAA0753	KIAA0753	HGNC:29110
NM_001145678	KIAA0825	KIAA0825	HGNC:28532
NM_019590	KIAA1217	KIAA1217	HGNC:25428
NM_001145206	KIAA1671	KIAA1671	HGNC:29345
NM_020738	kinase D interacting substrate 220	KIDINS220	HGNC:29508
NM_015254	kinesin family member 13B	KIF13B	HGNC:14405
NM_020242	kinesin family member 15	KIF15	HGNC:17273
NM_031217	kinesin family member 18A	KIF18A	HGNC:29441
NM_001244008	kinesin family member 1A	KIF1A	HGNC:888
NM_006612	kinesin family member 1C	KIF1C	HGNC:6317
NM_001284259	kinesin family member 20B	KIF20B	HGNC:7212
NM_004856	kinesin family member 23	KIF23	HGNC:6392
NM_001271927	kinesin family member 27	KIF27	HGNC:18632
NM_001297655	kinesin family member 2C	KIF2C	HGNC:6393
NM_004798	kinesin family member 3B	KIF3B	HGNC:6320
NM_002254	kinesin family member 3C	KIF3C	HGNC:6321
NM_004521	kinesin family member 5B	KIF5B	HGNC:6324
NM_012311	Kin17 DNA and RNA binding protein	KIN	HGNC:6327
NM_014218	killer cell immunoglobulin like receptor, two Ig domains and long cytoplasmic tail 1	KIR2DL1	HGNC:6329
NM_014512	killer cell immunoglobulin like receptor, two Ig domains and short cytoplasmic tail 1	KIR2DS1	HGNC:6333
NM_001281971	killer cell immunoglobulin like receptor, two Ig domains and short cytoplasmic tail 4	KIR2DS4	HGNC:6336
NR_026716	killer cell immunoglobulin like receptor, three Ig domains X1 (pseudogene)	KIR3DX1	HGNC:25043
NM_004795	klotho	KL	HGNC:6344
NM_175737	klotho beta	KLB	HGNC:15527
NM_173484	Kruppel like factor 17	KLF17	HGNC:18830
NM_014997	kelch domain containing 10	KLHDC10	HGNC:22194
NM_030624	kelch like family member 15	KLHL15	HGNC:29347
NM_001003760	kelch like family member 31	KLHL31	HGNC:21353
NM_019117	kelch like family member 4	KLHL4	HGNC:6355
NM_130446	kelch like family member 6	KLHL6	HGNC:18653
NM_001031710	kelch like family member 7	KLHL7	HGNC:15646
NR_046220	KLHL7 divergent transcript	KLHL7-DT	HGNC:43431
NM_001281431	kallikrein related peptidase 8	KLK8	HGNC:6369
NR_002948	kallikrein pseudogene 1	KLKP1	HGNC:21260
NM_001114396	killer cell lectin like receptor D1	KLRD1	HGNC:6378
NM_001291822	killer cell lectin like receptor F1	KLRF1	HGNC:13342
NM_003679	kynurenine 3-monooxygenase	KMO	HGNC:6381
NM_001197104	lysine methyltransferase 2A	KMT2A	HGNC:7132
NM_003482	lysine methyltransferase 2D	KMT2D	HGNC:7133
NM_001300907	lysine methyltransferase 5B	KMT5B	HGNC:24283
NM_000893	kininogen 1	KNG1	HGNC:6383
NM_002268	karyopherin subunit alpha 4	KPNA4	HGNC:6397
NM_002269	karyopherin subunit alpha 5	KPNA5	HGNC:6398
NM_181539	keratin 26	KRT26	HGNC:30840
NM_057088	keratin 3	KRT3	HGNC:6440
NM_213656	keratin 39	KRT39	HGNC:32971
NM_031957	keratin associated protein 1-5	KRTAP1-5	HGNC:16777
NM_031959	keratin associated protein 3-2	KRTAP3-2	HGNC:16779
NM_173598	kinase suppressor of ras 2	KSR2	HGNC:18610
NM_000227	laminin subunit alpha 3	LAMA3	HGNC:6483
NM_002293	laminin subunit gamma 1	LAMC1	HGNC:6492
NM_001122606	lysosomal associated membrane protein 2	LAMP2	HGNC:6501
NM_001136574	LanC like 1	LANCL1	HGNC:6508
NM_001170331	LanC like 3	LANCL3	HGNC:24767
NM_014713	lysosomal protein transmembrane 4 alpha	LAPTM4A	HGNC:6924
NM_001122769	lebercilin LCA5	LCA5	HGNC:31923
NM_152505	lebercilin LCA5 like	LCA5L	HGNC:1255
NM_001002257	lysocardiolipin acyltransferase 1	LCLAT1	HGNC:26756
NM_153686	ligand dependent nuclear receptor corepressor like	LCORL	HGNC:30776
NM_001080114	LIM domain binding 3	LDB3	HGNC:15710
NM_033195	lactate dehydrogenase A like 6B	LDHAL6B	HGNC:21481
NM_001013693	low density lipoprotein receptor class A domain containing 2	LDLRAD2	HGNC:32071
NM_001286430	LEO1 homolog, Paf1/RNA polymerase II complex component	LEO1	HGNC:30401
NM_001198681	leptin receptor overlapping transcript	LEPROT	HGNC:29477
NR_034156	galectin 14 pseudogene	LGALS17A
NM_018176	leucine rich repeat LGI family member 2	LGI2	HGNC:18710
NM_001278590	lipoic acid synthetase	LIAS	HGNC:16429
NR_103553	LIFR antisense RNA 1	LIFR-AS1	HGNC:43600
NM_001098268	DNA ligase 4	LIG4	HGNC:6601
NM_001290271	leukocyte immunoglobulin like receptor A2	LILRA2	HGNC:6603
NR_104098	leukocyte immunoglobulin like receptor A6	LILRA6	HGNC:15495
NM_001024674	lin-52 DREAM MuvB core complex component	LIN52	HGNC:19856
NM_001115007	lin-54 DREAM MuvB core complex component	LIN54	HGNC:25397
NM_018362	lin-7 homolog C, crumbs cell polarity complex component	LIN7C	HGNC:17789
NR_024233	long intergenic non-protein coding RNA 167	LINC00167	HGNC:30468
NR_026781	long intergenic non-protein coding RNA 242	LINC00242	HGNC:21249
NR_027012	long intergenic non-protein coding RNA 293	LINC00293	HGNC:39078
NR_103534	long intergenic non-protein coding RNA 337	LINC00337	HGNC:28620
NR_046989	long intergenic non-protein coding RNA 351	LINC00351	HGNC:42669
NR_046995	long intergenic non-protein coding RNA 358	LINC00358	HGNC:42678
NR_051966	long intergenic non-protein coding RNA 359	LINC00359	HGNC:42679
NR_023390	long intergenic non-protein coding RNA 476	LINC00476	HGNC:27858
NR_027272	long intergenic non-protein coding RNA 479	LINC00479	HGNC:19727
NR_037866	long intergenic non-protein coding RNA 616	LINC00616	HGNC:44065
NR_024160	long intergenic non-protein coding RNA 626	LINC00626	HGNC:44257
NR_039996	long intergenic non-protein coding RNA 648	LINC00648	HGNC:44302
NR_038239	long intergenic non-protein coding RNA 658	LINC00658	HGNC:44315
NR_026828	long intergenic non-protein coding RNA 661	LINC00661	HGNC:27002
NR_036488	long intergenic non-protein coding RNA 673	LINC00673	HGNC:44354
NR_125727	long intergenic non-protein coding RNA 680	LINC00680	HGNC:44417
NR_027104	long intergenic non-protein coding RNA 698	LINC00698	HGNC:27720
NR_015413	long intergenic non-protein coding RNA 710	LINC00710	HGNC:27386
NR_108067	long intergenic non-protein coding RNA 836	LINC00836	HGNC:44915
NR_038374	long intergenic non-protein coding RNA 837	LINC00837	HGNC:27436
NR_108052	long intergenic non-protein coding RNA 845	LINC00845	HGNC:45033
NR_027183	long intergenic non-protein coding RNA 847	LINC00847	HGNC:45050
NR_109813	long intergenic non-protein coding RNA 850	LINC00850	HGNC:45092
NR_038985	long intergenic non-protein coding RNA 856	LINC00856	HGNC:45111
NR_040064	long intergenic non-protein coding RNA 862	LINC00862	HGNC:21901
NR_034007	long intergenic non-protein coding RNA 880	LINC00880	HGNC:27948
NR_033377	long intergenic non-protein coding RNA 898	LINC00898	HGNC:48581
NR_027036	long intergenic non-protein coding RNA 899	LINC00899	HGNC:48583
NR_038273	long intergenic non-protein coding RNA 933	LINC00933	HGNC:48625
NR_038955	long intergenic non-protein coding RNA 963	LINC00963	HGNC:48716
NR_036466	long intergenic non-protein coding RNA 987	LINC00987	HGNC:48911
NR_039981	long intergenic non-protein coding RNA 1004	LINC01004	HGNC:48961
NR_037179	long intergenic non-protein coding RNA 1015	LINC01015	HGNC:48988
NR_104618	long intergenic non-protein coding RNA 1017	LINC01017	HGNC:50641
NR_104129	long intergenic non-protein coding RNA 1028	LINC01028	HGNC:49014
NR_120427	long intergenic non-protein coding RNA 1053	LINC01053	HGNC:49047
NR_037596	long intergenic non-protein coding RNA 1061	LINC01061	HGNC:49084
NR_108087	long intergenic non-protein coding RNA 1087	LINC01087	HGNC:49144
NR_038231	long intergenic non-protein coding RNA 1114	LINC01114	HGNC:49245
NR_038365	long intergenic non-protein coding RNA 1164	LINC01164	HGNC:49533
NR_110592	long intergenic non-protein coding RNA 1238	LINC01238	HGNC:49795
NR_034134	long intergenic non-protein coding RNA 1249	LINC01249	HGNC:49843
NR_033890	long intergenic non-protein coding RNA 1252	LINC01252	HGNC:27888
NR_110118	long intergenic non-protein coding RNA 1266	LINC01266	HGNC:50309
NR_038987	long intergenic non-protein coding RNA 1277	LINC01277	HGNC:50334
NR_038875	long intergenic non-protein coding RNA 1289	LINC01289	HGNC:50354
NR_119383	long intergenic non-protein coding RNA 1359	LINC01359	HGNC:50591
NR_110676	long intergenic non-protein coding RNA 1360	LINC01360	HGNC:50593
NR_120337	long intergenic non-protein coding RNA 1413	LINC01413	HGNC:50705
NR_110755	long intergenic non-protein coding RNA 1416	LINC01416	HGNC:51645
NR_109958	long intergenic non-protein coding RNA 1425	LINC01425	HGNC:50733
NR_110609	long intergenic non-protein coding RNA 1428	LINC01428	HGNC:50738
NR_110238	long intergenic non-protein coding RNA 1494	LINC01494	HGNC:51152
NR_104176	long intergenic non-protein coding RNA 1529	LINC01529	HGNC:51268
NR_040046	long intergenic non-protein coding RNA 1531	LINC01531	HGNC:51270
NR_122072	long intergenic non-protein coding RNA 1567	LINC01567	HGNC:51367
NR_026706	long intergenic non-protein coding RNA 1591	LINC01591	HGNC:27819
NR_033379	long intergenic non-protein coding RNA 1623	LINC01623	HGNC:52050
NR_040075	long intergenic non-protein coding RNA 1630	LINC01630	HGNC:52295
NR_110794	long intergenic non-protein coding RNA 1653	LINC01653	HGNC:52441
NR_109966	long intergenic non-protein coding RNA 1656	LINC01656	HGNC:52444
NR_109959	long intergenic non-protein coding RNA 1687	LINC01687	HGNC:52474
NR_110758	long intergenic non-protein coding RNA 1756	LINC01756	HGNC:52545
NR_110257	long intergenic non-protein coding RNA 1814	LINC01814	HGNC:52618
NR_110585	long intergenic non-protein coding RNA 1819	LINC01819	HGNC:52624
NR_110286	long intergenic non-protein coding RNA 1851	LINC01851	HGNC:52667
NR_110285	long intergenic non-protein coding RNA 1856	LINC01856	HGNC:52672
NR_110764	long intergenic non-protein coding RNA 1910	LINC01910	HGNC:52729
NR_037701	long intergenic non-protein coding RNA 1963	LINC01963	HGNC:25283
NR_024618	long intergenic non-protein coding RNA 2035	LINC02035	HGNC:52875
NR_105007	long intergenic non-protein coding RNA 2056	LINC02056	HGNC:52898
NR_104628	long intergenic non-protein coding RNA 2064	LINC02064	HGNC:52909
NR_110805	long intergenic non-protein coding RNA 2075	LINC02075	HGNC:52921
NR_109989	long intergenic non-protein coding RNA 2082	LINC02082	HGNC:52931
NR_110562	long intergenic non-protein coding RNA 2113	LINC02113	HGNC:52967
NR_110934	long intergenic non-protein coding RNA 2125	LINC02125	HGNC:52982
NR_110650	long intergenic non-protein coding RNA 2133	LINC02133	HGNC:52993
NR_104610	long intergenic non-protein coding RNA 2208	LINC02208	HGNC:52978
NR_033976	long intergenic non-protein coding RNA 2232	LINC02232	HGNC:53103
NR_026771	long intergenic non-protein coding RNA 2249	LINC02249	HGNC:32351
NR_037878	long intergenic non-protein coding RNA 2275	LINC02275	HGNC:53191
NR_110546	long intergenic non-protein coding RNA 2298	LINC02298	HGNC:53216
NR_120479	long intergenic non-protein coding RNA 2367	LINC02367	HGNC:53290
NR_110048	long intergenic non-protein coding RNA 2395	LINC02395	HGNC:53322
NR_038295	long intergenic non-protein coding RNA 2525	LINC02525	HGNC:53545
NR_073177	long intergenic non-protein coding RNA 2724	LINC02724	HGNC:54241
NR_015445	long intergenic non-protein coding RNA 2878	LINC02878	HGNC:54524
NR_027060	long intergenic non-protein coding RNA 2880	LINC02880	HGNC:54660
NR_120366	long intergenic non-protein coding RNA 2883	LINC02883	HGNC:54806
NM_001007527	LMBR1 domain containing 2	LMBRD2	HGNC:25287
NM_032737	lamin B2	LMNB2	HGNC:6638
NM_001145727	lamin tail domain containing 1	LMNTD1	HGNC:26683
NM_005575	leucyl and cystinyl aminopeptidase	LNPEP	HGNC:6656
NR_104607	uncharacterized LOC100128006	LOC100128006
NR_015444	protein tyrosine phosphatase pseudogene	LOC100128076
NR_027622	four and a half LIM domains 1 pseudogene	LOC100128164
NR_033912	uncharacterized LOC100129316	LOC100129316
NR_125368	uncharacterized LOC100129434	LOC100129434
NR_037694	DnaJ heat shock protein family (Hsp40) member B3 pseudogene	LOC100286922
NR_036530	uncharacterized LOC100289230	LOC100289230
NR_125376	ring finger protein 4 pseudogene	LOC100419583
NR_038319	uncharacterized LOC100505716	LOC100505716
NR_038356	uncharacterized LOC100506071	LOC100506071
NR_121622	uncharacterized LOC100507477	LOC100507477
NR_108064	uncharacterized LOC100507642	LOC100507642
NR_110670	uncharacterized LOC100996351	LOC100996351
NR_110044	uncharacterized LOC101926943	LOC101926943
NR_110954	uncharacterized LOC101927040	LOC101927040
NR_110843	uncharacterized LOC101927048	LOC101927048
NR_125390	uncharacterized LOC101927066	LOC101927066
NR_110133	uncharacterized LOC101927374	LOC101927374
NR_110131	uncharacterized LOC101927394	LOC101927394
NR_109771	uncharacterized LOC101927450	LOC101927450
NR_109772	uncharacterized LOC101927502	LOC101927502
NR_110782	uncharacterized LOC101927571	LOC101927571
NR_110995	uncharacterized LOC101927575	LOC101927575
NR_110272	uncharacterized LOC101927709	LOC101927709
NR_120629	uncharacterized LOC101927762	LOC101927762
NR_125422	uncharacterized LOC101927798	LOC101927798
NR_121564	uncharacterized LOC101927827	LOC101927827
NR_109985	uncharacterized LOC101927830	LOC101927830
NR_110842	uncharacterized LOC101927950	LOC101927950
NR_120540	uncharacterized LOC101928053	LOC101928053
NR_121677	uncharacterized LOC101928131	LOC101928131
NR_104668	uncharacterized LOC101928505	LOC101928505
NR_120566	uncharacterized LOC101928896	LOC101928896
NR_125429	uncharacterized LOC101929066	LOC101929066
NR_125433	uncharacterized LOC101929237	LOC101929237
NR_120424	uncharacterized LOC101929259	LOC101929259
NR_120360	uncharacterized LOC101929439	LOC101929439
NR_120578	uncharacterized LOC101929473	LOC101929473
NR_110873	uncharacterized LOC101929555	LOC101929555
NR_121602	uncharacterized LOC101929563	LOC101929563
NR_120307	uncharacterized LOC102724084	LOC102724084
NR_120590	uncharacterized LOC102724784	LOC102724784
NR_125382	uncharacterized LOC103611081	LOC103611081
NR_026967	uncharacterized LOC143666	LOC143666
NR_024264	uncharacterized LOC145845	LOC145845
NR_026817	uncharacterized LOC148696	LOC148696
NR_040029	uncharacterized LOC284395	LOC284395
NR_037889	uncharacterized LOC285626	LOC285626
NR_038918	uncharacterized LOC339666	LOC339666
NR_002556	SAGA complex associated factor 29 pseudogene	LOC388242
NR_073404	POM121 membrane glycoprotein (rat) pseudogene	LOC441081
NR_033906	golgin A6 family-like 1 pseudogene	LOC442132
NR_002557	SAGA complex associated factor 29 pseudogene	LOC613038
NR_111003	SPATA31 subfamily A pseudogene	LOC642943
NR_040096	uncharacterized LOC643339	LOC643339
NR_027053	p21 (RAC1) activated kinase 2 pseudogene	LOC646214
NR_024498	uncharacterized LOC646471	LOC646471
NR_036538	uncharacterized LOC646903	LOC646903
NR_003713	programmed cell death 6 pseudogene	LOC728613
NR_027237	zinc finger protein pseudogene	LOC728743
NR_103825	uncharacterized LOC729218	LOC729218
NR_024403	uncharacterized LOC730101	LOC730101
NR_027240	dynein heavy chain -like pseudogene	LOC730668
NR_026954	uncharacterized LOC90246	LOC90246
NM_198461	LON peptidase N-terminal domain and ring finger 2	LONRF2	HGNC:24788
NM_001162497	lysophosphatidic acid receptor 6	LPAR6	HGNC:15520
NM_017839	lysophosphatidylcholine acyltransferase 2	LPCAT2	HGNC:26032
NM_014873	lysophosphatidylglycerol acyltransferase 1	LPGAT1	HGNC:28985
NM_001167671	LIM domain containing preferred translocation partner in lipoma	LPP	HGNC:6679
NR_046623	LPP antisense RNA 1	LPP-AS1	HGNC:40346
NM_145175	LRAT domain containing 1	LRATD1	HGNC:20743
NM_174911	LRAT domain containing 2	LRATD2	HGNC:24166
NM_001136051	leucine rich repeats and immunoglobulin like domains 3	LRIG3	HGNC:30991
NM_198506	leucine rich repeat, Ig-like and transmembrane domains 3	LRIT3	HGNC:24783
NM_014045	LDL receptor related protein 10	LRP10	HGNC:14553
NM_018557	LDL receptor related protein 1B	LRP1B	HGNC:6693
NM_002336	LDL receptor related protein 6	LRP6	HGNC:6698
NM_002337	LDL receptor related protein associated protein 1	LRPAP1	HGNC:6701
NM_201550	leucine rich repeat containing 10	LRRC10	HGNC:20264
NM_024512	leucine rich repeat containing 2	LRRC2	HGNC:14676
NM_001010847	leucine rich repeat containing 38	LRRC38	HGNC:27005
NM_001256409	leucine rich repeat containing 42	LRRC42	HGNC:28792
NM_001199017	leucine rich repeat containing 49	LRRC49	HGNC:25965
NM_001099678	leucine rich repeat containing 58	LRRC58	HGNC:26968
NM_012472	leucine rich repeat containing 6	LRRC6	HGNC:16725
NM_001024611	leucine rich repeat containing 66	LRRC66	HGNC:34299
NR_075071	leucine rich repeat containing 9	LRRC9	HGNC:19848
NM_033402	leucine rich repeat and coiled-coil centrosomal protein 1	LRRCC1	HGNC:29373
NM_024652	leucine rich repeat kinase 1	LRRK1	HGNC:18608
NM_178011	leucine rich repeat transmembrane neuronal 3	LRRTM3	HGNC:19410
NM_181657	leukotriene B4 receptor	LTB4R	HGNC:6713
NM_001142546	leucine zipper protein 1	LUZP1	HGNC:14985
NM_002349	lymphocyte antigen 75	LY75	HGNC:6729
NM_001198759	LY75-CD302 readthrough	LY75-CD302	HGNC:38828
NM_014400	LY6/PLAUR domain containing 3	LYPD3	HGNC:24880
NM_001279356	lysophospholipase 1	LYPLA1	HGNC:6737
NM_001300771	lysophospholipase like 1	LYPLAL1	HGNC:20440
NM_001286812	LysM domain containing 3	LYSMD3	HGNC:26969
NM_001284417	LysM domain containing 4	LYSMD4	HGNC:26571
NM_000081	lysosomal trafficking regulator	LYST	HGNC:1968
NM_021020	leucine zipper tumor suppressor 1	LZTS1	HGNC:13861
NM_182762	MET transcriptional regulator MACC1	MACC1	HGNC:30215
NM_012090	microtubule actin crosslinking factor 1	MACF1	HGNC:13664
NM_005461	MAF bZIP transcription factor B	MAFB	HGNC:6408
NR_015454	MAFG divergent transcript	MAFG-DT	HGNC:43649
NM_002363	MAGE family member B1	MAGEB1	HGNC:6808
NM_182506	MAGE family member B10	MAGEB10	HGNC:25377
NM_001142782	membrane associated guanylate kinase, WW and PDZ domain containing 3	MAGI3	HGNC:29647
NM_032509	MAK16 homolog	MAK16	HGNC:13703
NM_001142308	MAM and LDL receptor class A domain containing 1	MALRD1	HGNC:24331
NM_138446	mitochondrial assembly of ribosomal large subunit 1	MALSU1	HGNC:21721
NM_006122	mannosidase alpha class 2A member 2	MAN2A2	HGNC:6825
NM_000898	monoamine oxidase B	MAOB	HGNC:6834
NM_019090	microtubule associated protein 10	MAP10	HGNC:29265
NM_002373	microtubule associated protein 1A	MAP1A	HGNC:6835
NM_005909	microtubule associated protein 1B	MAP1B	HGNC:6836
NM_002755	mitogen-activated protein kinase kinase 1	MAP2K1	HGNC:6840
NM_001242314	mitogen-activated protein kinase kinase kinase 13	MAP3K13	HGNC:6852
NM_001001671	mitogen-activated protein kinase kinase kinase 15	MAP3K15	HGNC:31689
NM_006609	mitogen-activated protein kinase kinase kinase 2	MAP3K2	HGNC:6854
NM_016653	mitogen-activated protein kinase kinase kinase 20	MAP3K20	HGNC:17797
NM_002401	mitogen-activated protein kinase kinase kinase 3	MAP3K3	HGNC:6855
NM_001291958	mitogen-activated protein kinase kinase kinase 4	MAP3K4	HGNC:6856
NM_001284231	mitogen-activated protein kinase kinase kinase 9	MAP3K9	HGNC:6861
NR_037875	MAP4K3 divergent transcript	MAP4K3-DT	HGNC:54056
NM_001242559	mitogen-activated protein kinase kinase kinase kinase 4	MAP4K4	HGNC:6866
NM_006575	mitogen-activated protein kinase kinase kinase kinase 5	MAP4K5	HGNC:6867
NM_001278547	mitogen-activated protein kinase 8	MAPK8	HGNC:6881
NM_005456	mitogen-activated protein kinase 8 interacting protein 1	MAPK8IP1	HGNC:6882
NR_026901	mitogen-activated protein kinase 8 interacting protein 1 pseudogene 2	MAPK8IP1P2	HGNC:52402
NM_001128608	mitogen-activated protein kinase binding protein 1	MAPKBP1	HGNC:29536
NM_001166373	membrane associated ring-CH-type finger 1	MARCHF1	HGNC:26077
NM_016496	membrane associated ring-CH-type finger 2	MARCHF2	HGNC:28038
NM_002356	myristoylated alanine rich protein kinase C substrate	MARCKS	HGNC:6759
NM_004990	methionyl-tRNA synthetase 1	MARS1	HGNC:6898
NM_001206491	mitochondrial antiviral signaling protein	MAVS	HGNC:29233
NM_003927	methyl-CpG binding domain protein 2	MBD2	HGNC:6917
NM_138799	membrane bound O-acyltransferase domain containing 2	MBOAT2	HGNC:25193
NM_003791	membrane bound transcription factor peptidase, site 1	MBTPS1	HGNC:15456
NM_000529	melanocortin 2 receptor	MC2R	HGNC:6930
NM_001011700	mitochondrial coiled-coil domain 1	MCCD1	HGNC:20668
NM_015078	MCF.2 cell line derived transforming sequence-like 2	MCF2L2	HGNC:30319
NM_001197320	MCL1 apoptosis regulator, BCL2 family member	MCL1	HGNC:6943
NM_018518	minichromosome maintenance 10 replication initiation factor	MCM10	HGNC:18043
NM_003906	minichromosome maintenance complex component 3 associated protein	MCM3AP	HGNC:6946
NM_182776	minichromosome maintenance complex component 7	MCM7	HGNC:6950
NM_024596	microcephalin 1	MCPH1	HGNC:6954
NR_125386	MCPH1 antisense RNA 1	MCPH1-AS1	HGNC:51655
NM_001145337	MDM2 proto-oncogene	MDM2	HGNC:6973
NM_001204171	MDM4 regulator of p53	MDM4	HGNC:6974
NM_002395	malic enzyme 1	ME1	HGNC:6983
NM_001105077	MDS1 and EVI1 complex locus	MECOM	HGNC:3498
NM_004774	mediator complex subunit 1	MED1	HGNC:9234
NM_005121	mediator complex subunit 13	MED13	HGNC:22474
NM_001270521	mediator complex subunit 23	MED23	HGNC:2372
NM_001171894	myocyte enhancer factor 2A	MEF2A	HGNC:6993
NM_001256545	multiple EGF like domains 10	MEGF10	HGNC:29634
NM_000244	menin 1	MEN1	HGNC:7010
NM_005924	mesenchyme homeobox 2	MEOX2	HGNC:7014
NM_000245	MET proto-oncogene, receptor tyrosine kinase	MET	HGNC:7029
NM_006838	methionyl aminopeptidase 2	METAP2	HGNC:16672
NM_020961	methyltransferase like 14	METTL14	HGNC:29330
NM_152396	methyltransferase like 6	METTL6	HGNC:28343
NM_001135037	microfibril associated protein 3	MFAP3	HGNC:7034
NM_032558	major facilitator superfamily domain containing 14B	MFSD14B	HGNC:23376
NM_152778	major facilitator superfamily domain containing 8	MFSD8	HGNC:28486
NM_001160154	alpha-1,3-mannosyl-glycoprotein 4-beta-N-acetylglucosaminyltransferase A	MGAT4A	HGNC:7047
NR_036557	MGAT4 family member F, pseudogene	MGAT4FP	HGNC:49419
NM_002410	alpha-1,6-mannosylglycoprotein 6-beta-N-acetylglucosaminyltransferase	MGAT5	HGNC:7049
NR_051996	uncharacterized LOC153163	MGC32805
NR_003491	myocardial infarction associated transcript	MIAT	HGNC:33425
NR_110543	MIAT neighbor	MIATNB	HGNC:50731
NM_020774	mindbomb E3 ubiquitin protein ligase 1	MIB1	HGNC:21086
NM_152726	mitochondrial calcium uptake 2	MICU2	HGNC:31830
NM_181723	mitochondrial calcium uptake family member 3	MICU3	HGNC:27820
NM_000381	midline 1	MID1	HGNC:7095
NM_001278215	MIER1 transcriptional regulator	MIER1	HGNC:29657
NM_015206	membrane integral NOTCH2 associated receptor 1	MINAR1	HGNC:29172
NM_024948	MINDY lysine 48 deubiquitinase 3	MINDY3	HGNC:23578
NM_019005	meiosis regulator for oocyte development	MIOS	HGNC:21905
NM_012064	major intrinsic protein of lens fiber	MIP	HGNC:7103
NM_005932	mitochondrial intermediate peptidase	MIPEP	HGNC:7104
NM_001195296	mirror-image polydactyly 1	MIPOL1	HGNC:21460
NR_024430	mir-100-let-7a-2-mir-125b-1 cluster host gene	MIR100HG	HGNC:39522
NR_036147	microRNA 3182	MIR3182	HGNC:38317
NR_037506	microRNA 3941	MIR3941	HGNC:38949
NR_039989	MIR4458 host gene	MIR4458HG	HGNC:49008
NR_039786	microRNA 4643	MIR4643	HGNC:41814
NR_027790	mir-99a-let-7c cluster host gene	MIR99AHG	HGNC:1274
NM_000248	melanocyte inducing transcription factor	MITF	HGNC:7105
NR_125364	MKLN1 antisense RNA	MKLN1-AS	HGNC:40374
NM_001145125	makorin ring finger protein 1	MKRN1	HGNC:7112
NR_026640	makorin ring finger protein 7, pseudogene	MKRN7P	HGNC:7119
NR_033410	makorin ring finger protein 9, pseudogene	MKRN9P	HGNC:7116
NM_001040108	mutL homolog 3	MLH3	HGNC:7128
NM_001286691	MLLT3 super elongation complex subunit	MLLT3	HGNC:7136
NM_012213	malonyl-CoA decarboxylase	MLYCD	HGNC:7150
NM_172250	metabolism of cobalamin associated A	MMAA	HGNC:18871
NM_002427	matrix metallopeptidase 13	MMP13	HGNC:7159
NM_198468	MMS22 like, DNA repair protein	MMS22L	HGNC:21475
NM_020310	MAX network transcriptional repressor	MNT	HGNC:7188
NM_001100819	MOB family member 4, phocein	MOB4	HGNC:17261
NM_058165	monoacylglycerol O-acyltransferase 1	MOGAT1	HGNC:18210
NM_001272011	MOK protein kinase	MOK	HGNC:9833
NR_038978	MORF4L2 antisense RNA 1	MORF4L2-AS1	HGNC:27991
NM_015529	monooxygenase DBH like 1	MOXD1	HGNC:21063
NM_022782	M-phase phosphoprotein 9	MPHOSPH9	HGNC:7215
NM_001932	membrane palmitoylated protein 3	MPP3	HGNC:7221
NM_173496	membrane palmitoylated protein 7	MPP7	HGNC:26542
NM_005797	myelin protein zero like 2	MPZL2	HGNC:3496
NM_001194999	major histocompatibility complex, class I-related	MR1	HGNC:4975
NM_147199	MAS related GPR family member X1	MRGPRX1	HGNC:17962
NM_001031727	methylthioribose-1-phosphate isomerase 1	MRI1	HGNC:28469
NM_013393	mitochondrial rRNA methyltransferase 2	MRM2	HGNC:16352
NM_001099280	maestro heat like repeat family member 1	MROH1	HGNC:26958
NM_001163629	maestro heat like repeat family member 9	MROH9	HGNC:26287
NM_020236	mitochondrial ribosomal protein L1	MRPL1	HGNC:14275
NM_014763	mitochondrial ribosomal protein L19	MRPL19	HGNC:14052
NM_001300848	mitochondrial ribosomal protein L2	MRPL2	HGNC:14056
NR_002816	mitochondrial ribosomal protein S31 pseudogene 5	MRPS31P5	HGNC:39253
NM_033281	mitochondrial ribosomal protein S36	MRPS36	HGNC:16631
NR_024072	MRS2 pseudogene 2	MRS2P2	HGNC:33942
NM_016183	MRT4 homolog, ribosome maturation factor	MRTO4	HGNC:18477
NM_021201	membrane spanning 4-domains A7	MS4A7	HGNC:13378
NM_002440	mutS homolog 4	MSH4	HGNC:7327
NM_002445	macrophage scavenger receptor 1	MSR1	HGNC:7376
NM_001024593	MSS51 mitochondrial translational activator	MSS51	HGNC:21000
NM_022045	MDM2 binding protein	MTBP	HGNC:7417
NM_001003704	mitochondrial fission process 1	MTFP1	HGNC:26945
NM_003828	myotubularin related protein 1	MTMR1	HGNC:7449
NM_021090	myotubularin related protein 3	MTMR3	HGNC:7451
NM_004685	myotubularin related protein 6	MTMR6	HGNC:7453
NM_017677	myotubularin related protein 8	MTMR8	HGNC:16825
NM_005958	melatonin receptor 1A	MTNR1A	HGNC:7463
NM_004958	mechanistic target of rapamycin kinase	MTOR	HGNC:3942
NM_000254	5-methyltetrahydrofolate-homocysteine methyltransferase	MTR	HGNC:7468
NM_001202513	MAX dimerization protein 1	MXD1	HGNC:6761
NM_001080416	MYB proto-oncogene like 1	MYBL1	HGNC:7547
NM_001254718	myosin binding protein C1	MYBPC1	HGNC:7549
NM_015057	MYC binding protein 2	MYCBP2	HGNC:23386
NM_002469	myogenic factor 6	MYF6	HGNC:7566
NM_002472	myosin heavy chain 8	MYH8	HGNC:7578
NM_182493	myosin light chain kinase 3	MYLK3	HGNC:29826
NM_001185118	myoneurin	MYNN	HGNC:14955
NM_012334	myosin X	MYO10	HGNC:7593
NM_001198950	myosin XVI	MYO16	HGNC:29822
NM_004998	myosin IE	MYO1E	HGNC:7599
NR_110576	MYO3B antisense RNA 1	MYO3B-AS1	HGNC:40713
NM_001080467	myosin VB	MYO5B	HGNC:7603
NM_018728	myosin VC	MYO5C	HGNC:7604
NM_006901	myosin IXA	MYO9A	HGNC:7608
NM_013451	myoferlin	MYOF	HGNC:3656
NM_153029	NEDD4 binding protein 1	N4BP1	HGNC:29850
NM_057175	N-alpha-acetyltransferase 15, NatA auxiliary subunit	NAA15	HGNC:30782
NM_024953	N-alpha-acetyltransferase 25, NatB auxiliary subunit	NAA25	HGNC:25783
NM_001083600	N-alpha-acetyltransferase 60, NatF catalytic subunit	NAA60	HGNC:25875
NR_046714	NAALADL2 antisense RNA 1	NAALADL2-AS1	HGNC:41016
NM_005966	NGFI-A binding protein 1	NAB1	HGNC:7626
NM_001018159	NEDD8 activating enzyme E1 subunit 1	NAE1	HGNC:621
NM_052867	sodium leak channel, non-selective	NALCN	HGNC:19082
NM_152667	N-acetylneuraminic acid phosphatase	NANP	HGNC:16140
NM_005969	nucleosome assembly protein 1 like 4	NAP1L4	HGNC:7640
NM_001122838	N-acyl phosphatidylethanolamine phospholipase D	NAPEPLD	HGNC:21683
NM_003826	NSF attachment protein gamma	NAPG	HGNC:7642
NM_001144030	N-acetyltransferase 10	NAT10	HGNC:29830
NR_049725	NAV2 antisense RNA 5	NAV2-AS5	HGNC:40740
NM_001114132	neurobeachin like 1	NBEAL1	HGNC:20681
NM_015175	neurobeachin like 2	NBEAL2	HGNC:31928
NR_027992	neurobeachin pseudogene 1	NBEAP1	HGNC:1007
NR_003108	neighbor of BRCA1 lncRNA 2	NBR2	HGNC:20691
NM_004540	neural cell adhesion molecule 2	NCAM2	HGNC:7657
NM_015261	non-SMC condensin II complex subunit D3	NCAPD3	HGNC:28952
NM_001114118	nuclear cap binding subunit 3	NCBP3	HGNC:24612
NM_001146276	neutral cholesterol ester hydrolase 1	NCEH1	HGNC:29260
NM_013436	NCK associated protein 1	NCKAP1	HGNC:7666
NM_001174087	nuclear receptor coactivator 3	NCOA3	HGNC:7670
NM_001143979	nudE neurodevelopment protein 1	NDE1	HGNC:17619
NM_004784	N-deacetylase and N-sulfotransferase 3	NDST3	HGNC:7682
NM_022569	N-deacetylase and N-sulfotransferase 4	NDST4	HGNC:20779
NM_016013	NADH:ubiquinone oxidoreductase complex assembly factor 1	NDUFAF1	HGNC:18828
NM_001164507	nebulin	NEB	HGNC:7720
NM_001173484	nebulette	NEBL	HGNC:16932
NM_001243286	nectin cell adhesion molecule 3	NECTIN3	HGNC:17664
NM_001135175	NEDD1 gamma-tubulin ring complex targeting factor	NEDD1	HGNC:7723
NM_001284338	NEDD4 E3 ubiquitin protein ligase	NEDD4	HGNC:7727
NM_001144964	NEDD4 like E3 ubiquitin protein ligase	NEDD4L	HGNC:7728
NM_001142393	neural precursor cell expressed, developmentally down-regulated 9	NEDD9	HGNC:7733
NM_001105541	neurofilament medium	NEFM	HGNC:7734
NM_001142645	nuclear envelope integral membrane protein 2	NEMP2	HGNC:33700
NM_001201465	neuropilin and tolloid like 1	NETO1	HGNC:13823
NM_001008537	neurite extension and migration factor	NEXMIF	HGNC:29433
NM_000267	neurofibromin 1	NF1	HGNC:7765
NR_028506	neurofibromin 1 pseudogene 2	NF1P2	HGNC:38664
NM_000268	neurofibromin 2	NF2	HGNC:7773
NM_001136021	nuclear factor of activated T cells 2	NFATC2	HGNC:7776
NM_004289	nuclear factor, erythroid 2 like 3	NFE2L3	HGNC:7783
NM_002505	nuclear transcription factor Y subunit alpha	NFYA	HGNC:7804
NM_052966	niban apoptosis regulator 1	NIBAN1	HGNC:16784
NM_001142275	NIPA magnesium transporter 1	NIPA1	HGNC:17043
NM_207330	NIPA like domain containing 1	NIPAL1	HGNC:27194
NM_015384	NIPBL cohesin loading factor	NIPBL	HGNC:28862
NR_046262	NIPBL divergent transcript	NIPBL-DT	HGNC:51293
NM_001202469	nipsnap homolog 2	NIPSNAP2	HGNC:4179
NM_005385	natural killer cell triggering receptor	NKTR	HGNC:7833
NM_033176	NK2 homeobox 4	NKX2-4	HGNC:7837
NM_178844	NLR family CARD domain containing 3	NLRC3	HGNC:29889
NM_153447	NLR family pyrin domain containing 5	NLRP5	HGNC:21269
NM_014062	NIN1 (RPN12) binding protein 1 homolog	NOB1	HGNC:29540
NM_001198546	nucleolar protein 4	NOL4	HGNC:7870
NM_138400	nucleolar protein with MIF4G domain 1	NOM1	HGNC:13244
NM_018648	NOP10 ribonucleoprotein	NOP10	HGNC:14378
NM_000620	nitric oxide synthase 1	NOS1	HGNC:7872
NM_017617	notch receptor 1	NOTCH1	HGNC:7881
NM_024408	notch receptor 2	NOTCH2	HGNC:7882
NM_203458	notch 2 N-terminal like A	NOTCH2NLA	HGNC:31862
NM_001143836	NADPH oxidase 4	NOX4	HGNC:7891
NM_001144756	neuropeptide FF receptor 2	NPFFR2	HGNC:4525
NM_004646	NPHS1 adhesion molecule, nephrin	NPHS1	HGNC:7908
NM_001300933	neuropeptide S receptor 1	NPSR1	HGNC:23631
NR_033664	NPSR1 antisense RNA 1	NPSR1-AS1	HGNC:22128
NM_000909	neuropeptide Y receptor Y1	NPY1R	HGNC:7956
NM_001032287	nuclear receptor subfamily 2 group C member 1	NR2C1	HGNC:7971
NM_001291694	nuclear receptor subfamily 2 group C member 2	NR2C2	HGNC:7972
NM_001286102	nuclear receptor subfamily 2 group E member 1	NR2E1	HGNC:7973
NM_000176	nuclear receptor subfamily 3 group C member 1	NR3C1	HGNC:7978
NM_000901	nuclear receptor subfamily 3 group C member 2	NR3C2	HGNC:7979
NR_026955	non-coding RNA in the aldehyde dehydrogenase 1A pathway	NRAD1	HGNC:26981
NM_198465	Nik related kinase	NRK	HGNC:25391
NM_003872	neuropilin 2	NRP2	HGNC:8005
NM_001135659	neurexin 1	NRXN1	HGNC:8008
NM_001042549	NSL1 component of MIS12 kinetochore complex	NSL1	HGNC:24548
NM_001193455	NOP2/Sun RNA methyltransferase 2	NSUN2	HGNC:25994
NM_001031701	5'-nucleotidase domain containing 3	NT5DC3	HGNC:30826
NM_001113226	netrin G1	NTNG1	HGNC:23319
NM_001007097	neurotrophic receptor tyrosine kinase 2	NTRK2	HGNC:8032
NM_022731	nuclear casein kinase and cyclin dependent kinase substrate 1	NUCKS1	HGNC:29923
NM_006600	nuclear distribution C, dynein complex regulator	NUDC	HGNC:8045
NM_001128211	NudC domain containing 1	NUDCD1	HGNC:24306
NM_015332	NudC domain containing 3	NUDCD3	HGNC:22208
NM_001105570	nudix hydrolase 19	NUDT19	HGNC:32036
NM_007006	nudix hydrolase 21	NUDT21	HGNC:13870
NM_001301022	nudix hydrolase 4	NUDT4	HGNC:8051
NM_001278209	nucleoporin 153	NUP153	HGNC:8062
NM_001278312	nucleoporin 155	NUP155	HGNC:8063
NM_015231	nucleoporin 160	NUP160	HGNC:18017
NM_024923	nucleoporin 210	NUP210	HGNC:30052
NM_017681	nucleoporin 62 C-terminal like	NUP62CL	HGNC:25960
NR_047001	OBI1 antisense RNA 1	OBI1-AS1	HGNC:42700
NM_001173431	obscurin like cytoskeletal adaptor 1	OBSL1	HGNC:29092
NM_001080399	otoconin 90	OC90	HGNC:8100
NM_000275	OCA2 melanosomal transmembrane protein	OCA2	HGNC:8101
NM_001079839	OCIA domain containing 1	OCIAD1	HGNC:16074
NM_001206981	odontogenesis associated phosphoprotein	ODAPH	HGNC:26300
NM_001164245	odr-4 GPCR localization factor homolog	ODR4	HGNC:24299
NM_016821	8-oxoguanine DNA glycosylase	OGG1	HGNC:8125
NM_007280	Opa interacting protein 5	OIP5	HGNC:20300
NM_025136	outer mitochondrial membrane lipid metabolism regulator OPA3	OPA3	HGNC:8142
NM_000914	opioid receptor mu 1	OPRM1	HGNC:8156
NM_001004134	olfactory receptor family 10 subfamily AD member 1	OR10AD1	HGNC:14819
NM_206899	olfactory receptor family 10 subfamily P member 1	OR10P1	HGNC:15378
NM_001004471	olfactory receptor family 10 subfamily Q member 1	OR10Q1	HGNC:15134
NM_001004481	olfactory receptor family 13 subfamily C member 2	OR13C2	HGNC:14701
NM_001001961	olfactory receptor family 13 subfamily C member 3	OR13C3	HGNC:14704
NM_001001919	olfactory receptor family 13 subfamily C member 4	OR13C4	HGNC:14722
NM_001004482	olfactory receptor family 13 subfamily C member 5	OR13C5	HGNC:15100
NM_001004484	olfactory receptor family 13 subfamily D member 1	OR13D1	HGNC:14695
NM_198074	olfactory receptor family 2 subfamily C member 3	OR2C3	HGNC:15005
NM_001013355	olfactory receptor family 2 subfamily G member 6	OR2G6	HGNC:27019
NM_001004687	olfactory receptor family 2 subfamily L member 3	OR2L3	HGNC:15009
NM_001001963	olfactory receptor family 2 subfamily L member 8 (gene/pseudogene)	OR2L8	HGNC:15014
NM_017504	olfactory receptor family 2 subfamily M member 4	OR2M4	HGNC:8270
NM_001004694	olfactory receptor family 2 subfamily T member 29	OR2T29	HGNC:31253
NM_001005495	olfactory receptor family 2 subfamily T member 3	OR2T3	HGNC:14727
NM_001001821	olfactory receptor family 2 subfamily T member 34	OR2T34	HGNC:31256
NM_001004697	olfactory receptor family 2 subfamily T member 5	OR2T5	HGNC:15017
NM_001004704	olfactory receptor family 4 subfamily C member 6	OR4C6	HGNC:14743
NM_001004717	olfactory receptor family 4 subfamily L member 1 (gene/pseudogene)	OR4L1	HGNC:15356
NM_001004750	olfactory receptor family 51 subfamily B member 6	OR51B6	HGNC:19600
NM_152430	olfactory receptor family 51 subfamily E member 1	OR51E1	HGNC:15194
NM_001004729	olfactory receptor family 5 subfamily AN member 1	OR5AN1	HGNC:15255
NM_001005489	olfactory receptor family 5 subfamily B member 17	OR5B17	HGNC:15267
NM_001004735	olfactory receptor family 5 subfamily D member 14	OR5D14	HGNC:15281
NM_001004742	olfactory receptor family 5 subfamily M member 3	OR5M3	HGNC:14806
NM_001004745	olfactory receptor family 5 subfamily T member 1	OR5T1	HGNC:14821
NM_175883	olfactory receptor family 7 subfamily D member 2	OR7D2	HGNC:8378
NM_001002917	olfactory receptor family 8 subfamily D member 1	OR8D1	HGNC:8481
NM_001005198	olfactory receptor family 8 subfamily G member 5	OR8G5	HGNC:19622
NM_001190818	origin recognition complex subunit 1	ORC1	HGNC:8487
NM_006190	origin recognition complex subunit 2	ORC2	HGNC:8488
NM_002553	origin recognition complex subunit 5	ORC5	HGNC:8491
NM_001126111	oxidative stress induced growth inhibitor family member 2	OSGIN2	HGNC:1355
NM_001102653	OTU deubiquitinase 4	OTUD4	HGNC:24949
NM_207320	OTU deubiquitinase 6A	OTUD6A	HGNC:32312
NM_138348	OTU deubiquitinase with linear linkage specificity	OTULIN	HGNC:25118
NM_001270523	orthodenticle homeobox 2	OTX2	HGNC:8522
NM_138381	oxidoreductase NAD binding domain containing 1	OXNAD1	HGNC:25128
NM_001114734	poly(A) binding protein cytoplasmic 4 like	PABPC4L	HGNC:31955
NM_152410	parkin coregulated	PACRG	HGNC:19152
NM_013358	peptidyl arginine deiminase 1	PADI1	HGNC:18367
NM_000430	platelet activating factor acetylhydrolase 1b regulatory subunit 1	PAFAH1B1	HGNC:8574
NM_001184746	platelet activating factor acetylhydrolase 1b catalytic subunit 2	PAFAH1B2	HGNC:8575
NM_000437	platelet activating factor acetylhydrolase 2	PAFAH2	HGNC:8579
NM_024516	PAXIP1 associated glutamate rich protein 1	PAGR1	HGNC:28707
NM_002577	p21 (RAC1) activated kinase 2	PAK2	HGNC:8591
NM_001014831	p21 (RAC1) activated kinase 4	PAK4	HGNC:16059
NM_001166108	palladin, cytoskeletal associated protein	PALLD	HGNC:17068
NM_017734	palmdelphin	PALMD	HGNC:15846
NM_138316	pantothenate kinase 1	PANK1	HGNC:8598
NR_037883	POU3F3 adjacent non-coding transcript 1	PANTR1	HGNC:49513
NM_022894	poly(A) polymerase gamma	PAPOLG	HGNC:14982
NM_002581	pappalysin 1	PAPPA	HGNC:8602
NM_133367	progestin and adipoQ receptor family member 8	PAQR8	HGNC:15708
NR_109861	PPARG activating RBM14 associated lncRNA 1	PARAL1	HGNC:53772
NR_121617	PARM1 antisense RNA 1	PARM1-AS1	HGNC:41051
NM_017554	poly(ADP-ribose) polymerase family member 14	PARP14	HGNC:29232
NM_006437	poly(ADP-ribose) polymerase family member 4	PARP4	HGNC:271
NM_212555	prostate and testis expressed 2	PATE2	HGNC:32249
NM_013329	PAX3 and PAX7 binding protein 1	PAXBP1	HGNC:13579
NM_007349	PAX interacting protein 1	PAXIP1	HGNC:8624
NM_021635	prostate and breast cancer overexpressed 1	PBOV1	HGNC:21079
NM_001098620	poly(rC) binding protein 2	PCBP2	HGNC:8648
NM_001142763	protocadherin related 15	PCDH15	HGNC:14674
NM_001300828	protocadherin 18	PCDH18	HGNC:14268
NM_001173523	protocadherin 7	PCDH7	HGNC:8659
NM_018898	protocadherin alpha subfamily C, 1	PCDHAC1	HGNC:8676
NM_018935	protocadherin beta 15	PCDHB15	HGNC:8686
NM_019119	protocadherin beta 9	PCDHB9	HGNC:8694
NM_032053	protocadherin gamma subfamily A, 4	PCDHGA4	HGNC:8702
NM_018923	protocadherin gamma subfamily B, 2	PCDHGB2	HGNC:8709
NM_001256549	polycomb group ring finger 5	PCGF5	HGNC:28264
NM_014510	piccolo presynaptic cytomatrix protein	PCLO	HGNC:13406
NM_014982	pecanex 1	PCNX1	HGNC:19740
NM_014801	pecanex 2	PCNX2	HGNC:8736
NM_013363	procollagen C-endopeptidase enhancer 2	PCOLCE2	HGNC:8739
NM_000439	proprotein convertase subtilisin/kexin type 1	PCSK1	HGNC:8743
NM_001190482	proprotein convertase subtilisin/kexin type 5	PCSK5	HGNC:8747
NM_001102402	phosphatidylcholine transfer protein	PCTP	HGNC:8752
NM_001301054	prenylcysteine oxidase 1 like	PCYOX1L	HGNC:28477
NM_014976	programmed cell death 11	PDCD11	HGNC:13408
NM_001199492	programmed cell death 4	PDCD4	HGNC:8763
NM_001267556	programmed cell death 6	PDCD6	HGNC:8765
NM_001162429	programmed cell death 6 interacting protein	PDCD6IP	HGNC:8766
NM_005707	programmed cell death 7	PDCD7	HGNC:8767
NM_001198832	phosphodiesterase 4D interacting protein	PDE4DIP	HGNC:15580
NM_006204	phosphodiesterase 6C	PDE6C	HGNC:8787
NM_001029851	phosphodiesterase 8B	PDE8B	HGNC:8794
NM_020786	pyruvate dehyrogenase phosphatase catalytic subunit 2	PDP2	HGNC:30263
NM_017990	pyruvate dehydrogenase phosphatase regulatory subunit	PDPR	HGNC:30264
NM_178140	PDZ domain containing 2	PDZD2	HGNC:18486
NM_001201325	PDZ domain containing 1	PDZK1	HGNC:8821
NR_111936	PDZ domain containing 1 pseudogene 1	PDZK1P1	HGNC:31974
NM_024776	pseudopodium enriched atypical kinase 1	PEAK1	HGNC:29431
NM_001146184	paternally expressed 3	PEG3	HGNC:8826
NM_000466	peroxisomal biogenesis factor 1	PEX1	HGNC:8850
NM_002624	prefoldin subunit 5	PFDN5	HGNC:8869
NM_006212	6-phosphofructo-2-kinase/fructose-2,6-biphosphatase 2	PFKFB2	HGNC:8873
NM_001242339	phosphofructokinase, platelet	PFKP	HGNC:8878
NM_000290	phosphoglycerate mutase 2	PGAM2	HGNC:8889
NM_024989	post-GPI attachment to proteins inositol deacylase 1	PGAP1	HGNC:25712
NM_152595	piggyBac transposable element derived 4	PGBD4	HGNC:19401
NM_000291	phosphoglycerate kinase 1	PGK1	HGNC:8896
NM_001102612	pyroglutamyl-peptidase I like	PGPEP1L	HGNC:27080
NM_000926	progesterone receptor	PGR	HGNC:8910
NM_001100164	phosphatase and actin regulator 2	PHACTR2	HGNC:20956
NM_001199505	phosphatase and actin regulator 3	PHACTR3	HGNC:15833
NM_032177	phosphorylated adaptor for RNA export	PHAX	HGNC:10241
NM_001040443	PHD finger protein 11	PHF11	HGNC:17024
NM_014660	PHD finger protein 14	PHF14	HGNC:22203
NM_001290259	PHD finger protein 3	PHF3	HGNC:8921
NM_017934	pleckstrin homology domain interacting protein	PHIP	HGNC:15673
NM_001122670	phosphorylase kinase regulatory subunit alpha 1	PHKA1	HGNC:8925
NM_007350	pleckstrin homology like domain family A member 1	PHLDA1	HGNC:8933
NM_194449	PH domain and leucine rich repeat protein phosphatase 1	PHLPP1	HGNC:20610
NM_001127359	putative homeodomain transcription factor 2	PHTF2	HGNC:13411
NM_001143774	phytanoyl-CoA 2-hydroxylase interacting protein like	PHYHIPL	HGNC:29378
NM_004671	protein inhibitor of activated STAT 2	PIAS2	HGNC:17311
NM_001008660	phosphatidylinositol binding clathrin assembly protein	PICALM	HGNC:15514
NM_022068	piezo type mechanosensitive ion channel component 2	PIEZO2	HGNC:26270
NM_001300831	primary cilia formation	PIFO	HGNC:27009
NM_004569	phosphatidylinositol glycan anchor biosynthesis class H	PIGH	HGNC:8964
NM_005482	phosphatidylinositol glycan anchor biosynthesis class K	PIGK	HGNC:8965
NM_001082619	PIH1 domain containing 2	PIH1D2	HGNC:25210
NM_152309	phosphoinositide-3-kinase adaptor protein 1	PIK3AP1	HGNC:30034
NM_001288772	phosphatidylinositol-4-phosphate 3-kinase catalytic subunit type 2 gamma	PIK3C2G	HGNC:8973
NM_006219	phosphatidylinositol-4,5-bisphosphate 3-kinase catalytic subunit beta	PIK3CB	HGNC:8976
NM_001282426	phosphatidylinositol-4,5-bisphosphate 3-kinase catalytic subunit gamma	PIK3CG	HGNC:8978
NM_001242466	phosphoinositide-3-kinase regulatory subunit 1	PIK3R1	HGNC:8979
NM_005027	phosphoinositide-3-kinase regulatory subunit 2	PIK3R2	HGNC:8980
NM_015040	phosphoinositide kinase, FYVE-type zinc finger containing	PIKFYVE	HGNC:23785
NM_001001852	Pim-3 proto-oncogene, serine/threonine kinase	PIM3	HGNC:19310
NM_001284356	PIN2 (TERF1) interacting telomerase inhibitor 1	PINX1	HGNC:30046
NM_002652	prolactin induced protein	PIP	HGNC:8993
NM_001146258	phosphatidylinositol-5-phosphate 4-kinase type 2 gamma	PIP4K2C	HGNC:23786
NM_001135636	phosphatidylinositol-4-phosphate 5-kinase type 1 alpha	PIP5K1A	HGNC:8994
NR_027712	phosphatidylinositol-4-phosphate 5-kinase type 1 pseudogene 1	PIP5K1P1	HGNC:28372
NR_037859	PIR-FIGF readthrough	PIR-FIGF
NM_006224	phosphatidylinositol transfer protein alpha	PITPNA	HGNC:9001
NM_001135721	piwi like RNA-mediated gene silencing 2	PIWIL2	HGNC:17644
NM_014819	praja ring finger ubiquitin ligase 2	PJA2	HGNC:17481
NM_138694	PKHD1 ciliary IPT domain containing fibrocystin/polyductin	PKHD1	HGNC:9016
NM_177531	PKHD1 like 1	PKHD1L1	HGNC:20313
NM_006823	cAMP-dependent protein kinase inhibitor alpha	PKIA	HGNC:9017
NM_001005242	plakophilin 2	PKP2	HGNC:9024
NM_001005476	plakophilin 4	PKP4	HGNC:9026
NR_120334	PLA2G4E antisense RNA 1	PLA2G4E-AS1	HGNC:51419
NM_001114634	PLAG1 zinc finger	PLAG1	HGNC:9045
NM_001080951	PLAG1 like zinc finger 1	PLAGL1	HGNC:9046
NM_001170585	phospholipase B1	PLB1	HGNC:30041
NM_001288989	phospholipase C epsilon 1	PLCE1	HGNC:17175
NM_002661	phospholipase C gamma 2	PLCG2	HGNC:9066
NM_006226	phospholipase C like 1 (inactive)	PLCL1	HGNC:9063
NM_018390	phosphatidylinositol specific phospholipase C X domain containing 1	PLCXD1	HGNC:23148
NR_046733	PLCXD2 antisense RNA 1	PLCXD2-AS1	HGNC:41145
NM_001195608	pleckstrin homology domain containing A1	PLEKHA1	HGNC:14335
NM_021623	pleckstrin homology domain containing A2	PLEKHA2	HGNC:14336
NM_001190860	pleckstrin homology domain containing A5	PLEKHA5	HGNC:30036
NM_175058	pleckstrin homology domain containing A7	PLEKHA7	HGNC:27049
NM_001100623	pleckstrin homology domain containing B2	PLEKHB2	HGNC:19236
NM_001029884	pleckstrin homology and RhoGEF domain containing G1	PLEKHG1	HGNC:20884
NM_001252226	polo like kinase 2	PLK2	HGNC:19699
NM_001084	procollagen-lysine,2-oxoglutarate 5-dioxygenase 3	PLOD3	HGNC:9083
NM_003713	phospholipid phosphatase 3	PLPP3	HGNC:9229
NM_017753	phospholipid phosphatase related 1	PLPPR1	HGNC:25993
NM_001270366	phospholipid phosphatase related 3	PLPPR3	HGNC:23497
NM_001166252	phospholipid phosphatase related 4	PLPPR4	HGNC:23496
NM_001145319	plastin 1	PLS1	HGNC:9090
NR_110383	PLS3 antisense RNA 1	PLS3-AS1	HGNC:50343
NM_001282736	plexin domain containing 2	PLXDC2	HGNC:21013
NM_001105543	plexin A4	PLXNA4	HGNC:9102
NM_001160213	polyamine modulated factor 1 binding protein 1	PMFBP1	HGNC:17728
NM_000304	peripheral myelin protein 22	PMP22	HGNC:9118
NM_000270	purine nucleoside phosphorylase	PNP	HGNC:7892
NM_001018111	podocalyxin like	PODXL	HGNC:9171
NM_153705	protein O-glucosyltransferase 3	POGLUT3	HGNC:28496
NM_001194937	pogo transposable element derived with ZNF domain	POGZ	HGNC:18801
NM_016937	DNA polymerase alpha 1, catalytic subunit	POLA1	HGNC:9173
NM_001278255	DNA polymerase epsilon 3, accessory subunit	POLE3	HGNC:13546
NM_001291969	DNA polymerase eta	POLH	HGNC:9181
NM_001137604	RNA polymerase I subunit B	POLR1B	HGNC:20454
NM_001282766	RNA polymerase I subunit E	POLR1E	HGNC:17631
NM_000938	RNA polymerase II subunit B	POLR2B	HGNC:9188
NM_007055	RNA polymerase III subunit A	POLR3A	HGNC:30074
NM_033482	POM121 transmembrane nucleoporin like 2	POM121L2	HGNC:13973
NM_000307	POU class 3 homeobox 4	POU3F4	HGNC:9217
NM_001001928	peroxisome proliferator activated receptor alpha	PPARA	HGNC:9232
NR_026769	pro-platelet basic protein pseudogene 2	PPBPP2	HGNC:16981
NM_001256598	pancreatic progenitor cell differentiation and proliferation factor like	PPDPFL	HGNC:31745
NM_006239	protein phosphatase with EF-hand domain 2	PPEF2	HGNC:9244
NM_001198915	PPFIA binding protein 1	PPFIBP1	HGNC:9249
NM_001143787	periphilin 1	PPHLN1	HGNC:19369
NM_000943	peptidylprolyl isomerase C	PPIC	HGNC:9256
NR_003929	peptidylprolyl isomerase E like pseudogene	PPIEL	HGNC:33195
NM_004792	peptidylprolyl isomerase G	PPIG	HGNC:14650
NM_001008709	protein phosphatase 1 catalytic subunit alpha	PPP1CA	HGNC:9281
NM_001143885	protein phosphatase 1 regulatory subunit 12A	PPP1R12A	HGNC:7618
NM_001197131	protein phosphatase 1 regulatory subunit 12B	PPP1R12B	HGNC:7619
NM_015316	protein phosphatase 1 regulatory subunit 13B	PPP1R13B	HGNC:14950
NM_001276318	protein phosphatase 1 regulatory subunit 3E	PPP1R3E	HGNC:14943
NM_002715	protein phosphatase 2 catalytic subunit alpha	PPP2CA	HGNC:9299
NM_001009552	protein phosphatase 2 catalytic subunit beta	PPP2CB	HGNC:9300
NM_001122964	protein phosphatase 4 regulatory subunit 3B	PPP4R3B	HGNC:29267
NM_001123355	protein phosphatase 6 catalytic subunit	PPP6C	HGNC:9323
NM_001080830	PRAME family member 12	PRAMEF12	HGNC:22125
NM_001267580	protein regulator of cytokinesis 1	PRC1	HGNC:9341
NM_006793	peroxiredoxin 3	PRDX3	HGNC:9354
NM_002726	prolyl endopeptidase	PREP	HGNC:9358
NM_198859	prickle planar cell polarity protein 2	PRICKLE2	HGNC:20340
NM_000947	DNA primase subunit 2	PRIM2	HGNC:9370
NM_178013	proline rich membrane anchor 1	PRIMA1	HGNC:18319
NM_001242857	protein kinase cAMP-activated catalytic subunit beta	PRKACB	HGNC:9381
NM_001081640	protein kinase, DNA-activated, catalytic subunit	PRKDC	HGNC:9413
NM_001242864	protein arginine methyltransferase 2	PRMT2	HGNC:5186
NM_152465	protein interacting with cyclin A1	PROCA1	HGNC:28600
NM_006404	protein C receptor	PROCR	HGNC:9452
NM_003675	pre-mRNA processing factor 18	PRPF18	HGNC:17351
NM_004698	pre-mRNA processing factor 3	PRPF3	HGNC:17348
NM_002764	phosphoribosyl pyrophosphate synthetase 1	PRPS1	HGNC:9462
NM_175886	phosphoribosyl pyrophosphate synthetase 1 like 1	PRPS1L1	HGNC:9463
NM_001005354	proline rich 13	PRR13	HGNC:24528
NM_173566	proline rich 14 like	PRR14L	HGNC:28738
NM_001077497	proline rich 3	PRR3	HGNC:21149
NM_001080492	serine protease 54	PRSS54	HGNC:26336
NM_015225	prune homolog 2 with BCH domain	PRUNE2	HGNC:25209
NM_001085382	prosaposin like 1 (gene/pseudogene)	PSAPL1	HGNC:33131
NR_026824	pregnancy specific beta-1-glycoprotein 10, pseudogene	PSG10P	HGNC:9515
NM_001113410	pregnancy specific beta-1-glycoprotein 11	PSG11	HGNC:9516
NM_031246	pregnancy specific beta-1-glycoprotein 2	PSG2	HGNC:9519
NM_021016	pregnancy specific beta-1-glycoprotein 3	PSG3	HGNC:9520
NM_001130014	pregnancy specific beta-1-glycoprotein 5	PSG5	HGNC:9522
NM_001199779	proteasome 20S subunit beta 2	PSMB2	HGNC:9539
NM_024430	proline-serine-threonine phosphatase interacting protein 2	PSTPIP2	HGNC:9581
NM_000952	platelet activating factor receptor	PTAFR	HGNC:9582
NM_001163788	polypyrimidine tract binding protein 3	PTBP3	HGNC:10253
NM_001284403	pentatricopeptide repeat domain 2	PTCD2	HGNC:25734
NM_173495	patched domain containing 1	PTCHD1	HGNC:26392
NR_023917	phosphatase and tensin homolog pseudogene 1	PTENP1	HGNC:9589
NM_004778	prostaglandin D2 receptor 2	PTGDR2	HGNC:4502
NM_001146154	prostaglandin reductase 2	PTGR2	HGNC:20149
NM_000963	prostaglandin-endoperoxide synthase 2	PTGS2	HGNC:9605
NM_000315	parathyroid hormone	PTH	HGNC:9606
NM_001199649	protein tyrosine kinase 2	PTK2	HGNC:9611
NM_001253829	protein tyrosine phosphatase domain containing 1	PTPDC1	HGNC:30184
NM_002834	protein tyrosine phosphatase non-receptor type 11	PTPN11	HGNC:9644
NM_005401	protein tyrosine phosphatase non-receptor type 14	PTPN14	HGNC:9647
NM_002841	protein tyrosine phosphatase receptor type G	PTPRG	HGNC:9671
NM_001135648	protein tyrosine phosphatase receptor type K	PTPRK	HGNC:9674
NM_001105244	protein tyrosine phosphatase receptor type M	PTPRM	HGNC:9675
NM_001206838	protein tyrosine phosphatase receptor type Z1	PTPRZ1	HGNC:9685
NM_000317	6-pyruvoyltetrahydropterin synthase	PTS	HGNC:9689
NM_005859	purine rich element binding protein A	PURA	HGNC:9701
NM_033224	purine rich element binding protein B	PURB	HGNC:9702
NM_001135768	PVR cell adhesion molecule	PVR	HGNC:9705
NR_022009	Prader Willi/Angelman region RNA 1	PWAR1	HGNC:30089
NM_183373	PX domain containing 1	PXDC1	HGNC:21361
NM_144651	peroxidasin like	PXDNL	HGNC:26359
NM_007238	peroxisomal membrane protein 4	PXMP4	HGNC:15920
NM_152990	peroxisomal testis enriched protein 1	PXT1	HGNC:18312
NM_001163940	glycogen phosphorylase L	PYGL	HGNC:9725
NM_015617	pygopus family PHD finger 1	PYGO1	HGNC:30256
NM_024854	pyridine nucleotide-disulphide oxidoreductase domain 1	PYROXD1	HGNC:26162
NM_032932	RAB11 family interacting protein 4	RAB11FIP4	HGNC:30267
NM_001025300	RAB12, member RAS oncogene family	RAB12	HGNC:31332
NM_014999	RAB21, member RAS oncogene family	RAB21	HGNC:18263
NM_001135662	RAB29, member RAS oncogene family	RAB29	HGNC:9789
NM_006868	RAB31, member RAS oncogene family	RAB31	HGNC:9771
NM_002867	RAB3B, member RAS oncogene family	RAB3B	HGNC:9778
NM_001172435	RAB3 GTPase activating protein catalytic subunit 1	RAB3GAP1	HGNC:17063
NM_001024647	RAB3A interacting protein	RAB3IP	HGNC:16508
NM_001252039	RAB5C, member RAS oncogene family	RAB5C	HGNC:9785
NM_016577	RAB6B, member RAS oncogene family	RAB6B	HGNC:14902
NM_001243764	RAB GTPase activating protein 1 like	RABGAP1L	HGNC:24663
NM_173825	RAB, member of RAS oncogene family like 3	RABL3	HGNC:18072
NM_006265	RAD21 cohesin complex component	RAD21	HGNC:9811
NM_001244713	RAD23 homolog B, nucleotide excision repair protein	RAD23B	HGNC:9813
NM_001164270	RAD51 recombinase	RAD51	HGNC:9817
NR_040058	RAD51 antisense RNA 1	RAD51-AS1	HGNC:48621
NM_058216	RAD51 paralog C	RAD51C	HGNC:9820
NM_000448	recombination activating 1	RAG1	HGNC:9831
NM_001283043	Ral GTPase activating protein catalytic subunit alpha 1	RALGAPA1	HGNC:17770
NR_104269	RALGAPA1 pseudogene 1	RALGAPA1P1	HGNC:23203
NM_020343	Ral GTPase activating protein catalytic subunit alpha 2	RALGAPA2	HGNC:16207
NM_001286247	Ral GEF with PH domain and SH3 binding motif 2	RALGPS2	HGNC:30279
NM_001100391	RALY RNA binding protein like	RALYL	HGNC:27036
NM_005854	receptor activity modifying protein 2	RAMP2	HGNC:9844
NM_020850	RAN binding protein 10	RANBP10	HGNC:29285
NM_001010935	RAP1A, member of RAS oncogene family	RAP1A	HGNC:9855
NM_001100398	RAP1 GTPase activating protein 2	RAP1GAP2	HGNC:29176
NM_014247	Rap guanine nucleotide exchange factor 2	RAPGEF2	HGNC:16854
NM_001100397	Rap guanine nucleotide exchange factor 4	RAPGEF4	HGNC:16626
NM_001164386	Rap guanine nucleotide exchange factor 6	RAPGEF6	HGNC:20655
NM_213589	Ras association (RalGDS/AF-6) and pleckstrin homology domains 1	RAPH1	HGNC:14436
NM_001193520	RAS protein activator like 1	RASAL1	HGNC:9873
NM_152573	RAS and EF-hand domain containing	RASEF	HGNC:26464
NM_001270391	Ras association domain family member 6	RASSF6	HGNC:20796
NM_001083617	RB1 inducible coiled-coil 1	RB1CC1	HGNC:15574
NM_001204456	RB associated KRAB zinc finger	RBAK	HGNC:17680
NM_006910	RB binding protein 6, ubiquitin ligase	RBBP6	HGNC:9889
NM_006606	RB binding protein 9, serine hydrolase	RBBP9	HGNC:9892
NM_001171967	ribosome binding factor A	RBFA	HGNC:26120
NM_002895	RB transcriptional corepressor like 1	RBL1	HGNC:9893
NM_033117	RNA binding motif protein 18	RBM18	HGNC:28413
NM_021239	RNA binding motif protein 25	RBM25	HGNC:23244
NM_001198844	RNA binding motif protein 4	RBM4	HGNC:9901
NM_001080504	RNA binding motif protein 44	RBM44	HGNC:24756
NM_152945	RNA binding motif protein 45	RBM45	HGNC:24468
NM_005778	RNA binding motif protein 5	RBM5	HGNC:9902
NM_005777	RNA binding motif protein 6	RBM6	HGNC:9903
NM_005105	RNA binding motif protein 8A	RBM8A	HGNC:9905
NM_001100588	ring finger and CCCH-type domains 2	RC3H2	HGNC:21461
NM_001251973	regulator of calcineurin 2	RCAN2	HGNC:3041
NM_001281441	RCC1 like	RCC1L	HGNC:14948
NM_001271837	reticulocalbin 2	RCN2	HGNC:9935
NM_172037	retinol dehydrogenase 10	RDH10	HGNC:19975
NR_036551	RDM1 pseudogene 5	RDM1P5	HGNC:53921
NM_001260494	radixin	RDX	HGNC:9944
NM_005669	receptor accessory protein 5	REEP5	HGNC:30077
NM_020854	RAB11 binding and LisH domain, coiled-coil and HEAT repeat containing	RELCH	HGNC:29289
NM_005045	reelin	RELN	HGNC:9957
NM_001128617	RALBP1 associated Eps domain containing 1	REPS1	HGNC:15578
NM_020630	ret proto-oncogene	RET	HGNC:9967
NM_017750	retinol saturase	RETSAT	HGNC:25991
NM_001286431	REV3 like, DNA directed polymerase zeta catalytic subunit	REV3L	HGNC:9968
NM_001206691	regulatory factor X4	RFX4	HGNC:9985
NM_022841	regulatory factor X7	RFX7	HGNC:25777
NM_002927	regulator of G protein signaling 13	RGS13	HGNC:9995
NM_001029875	regulator of G protein signaling 7 binding protein	RGS7BP	HGNC:23271
NM_001102450	regulator of G protein signaling 8	RGS8	HGNC:16810
NM_022450	rhomboid 5 homolog 1	RHBDF1	HGNC:20561
NM_001160036	Rho related BTB domain containing 2	RHOBTB2	HGNC:18756
NM_001033566	ras homolog family member T1	RHOT1	HGNC:21168
NM_001135109	RIC3 acetylcholine receptor chaperone	RIC3	HGNC:30338
NM_001285439	RPTOR independent companion of MTOR complex 2	RICTOR	HGNC:28611
NM_001177663	replication timing regulatory factor 1	RIF1	HGNC:23207
NM_173642	ribosomal modification protein rimK like family member A	RIMKLA	HGNC:28725
NM_001168407	regulating synaptic membrane exocytosis 1	RIMS1	HGNC:17282
NM_001100117	regulating synaptic membrane exocytosis 2	RIMS2	HGNC:17283
NM_031480	RIO kinase 1	RIOK1	HGNC:18656
NM_016120	ring finger protein, LIM domain interacting	RLIM	HGNC:13429
NM_018145	regulator of microtubule dynamics 3	RMDN3	HGNC:25550
NM_024945	RecQ mediated genome instability 1	RMI1	HGNC:25764
NM_001024822	ribonuclease A family member 12 (inactive)	RNASE12	HGNC:24211
NR_037716	ribonuclease K	RNASEK	HGNC:33911
NR_037717	RNASEK-C17orf49 readthrough	RNASEK-C17orf49	HGNC:44419
NM_021133	ribonuclease L	RNASEL	HGNC:10050
NM_001198951	ring finger protein 103	RNF103	HGNC:12859
NM_001198954	RNF103-CHMP3 readthrough	RNF103-CHMP3	HGNC:38847
NM_001270528	ring finger protein 111	RNF111	HGNC:17384
NM_017831	ring finger protein 125	RNF125	HGNC:21150
NM_007282	ring finger protein 13	RNF13	HGNC:10057
NM_007218	ring finger protein 139	RNF139	HGNC:17023
NM_152617	ring finger protein 168	RNF168	HGNC:26661
NM_001160223	ring finger protein 170	RNF170	HGNC:25358
NM_173662	ring finger protein 175	RNF175	HGNC:27735
NM_001113561	ring finger protein 180	RNF180	HGNC:27752
NM_001165032	ring finger protein 182	RNF182	HGNC:28522
NM_015435	ring finger protein 19A, RBR E3 ubiquitin protein ligase	RNF19A	HGNC:13432
NM_001282322	ring finger protein 212B	RNF212B	HGNC:20438
NM_001256071	ring finger protein 213	RNF213	HGNC:14539
NM_001242826	ring finger protein 41	RNF41	HGNC:18401
NM_005977	ring finger protein 6	RNF6	HGNC:10069
NM_003799	RNA guanine-7 methyltransferase	RNMT	HGNC:10075
NM_001145845	roundabout guidance receptor 1	ROBO1	HGNC:10249
NM_004850	Rho associated coiled-coil containing protein kinase 2	ROCK2	HGNC:10252
NR_120339	RORA antisense RNA 1	RORA-AS1	HGNC:51410
NM_006269	RP1 axonemal microtubule associated	RP1	HGNC:10263
NM_006915	RP2 activator of ARL3 GTPase	RP2	HGNC:10274
NM_001127897	RPGRIP1 like	RPGRIP1L	HGNC:29168
[truncated: 741 more rows]
