# Supplementary material for: Inhibition of osteosarcoma by European Mistletoe derived val-miR218
Source: Extracell Vesicles Circ Nucl Acids. 2023 Jul 3;4(3):306–22. doi: 10.20517/evcna.2023.15 (PMC11651123; doi:10.20517/evcna.2023.15)
Supplement: Supplementary file 1 [file evcna-4-3-306-SupplementaryMaterials1.zip › 202315-SupplementaryMaterials1/Supplementary Table 2.xlsx]

## Sheet: Sheet1
Supplementary Table 2. Primer sequences of val-miR218 targets
Gene name	Forward primer	Reverse primer
RPL12	AAGGTGCAACTTCCTTCGGT	GATCTCGTTGGGGTCGAACT
BANF1	TGTTGTCCTTGGCCAGTTTC	AGTGTCTTTCAGCCATTCCCG
ANLN	TATTCGCCTCTGGCAACCTG	TGGCACAAACCCTTTCGTACT
CAPZA1	CGAATGAAGCCCAAACTGCC	TTTGGTGCGGGTAACTGGAA
NOP10	AATTGGGACCGCTGGCTTAT	AGCAGGTCTGTTGTCCCATC
SRM	GCCTATGCCTACTGCACCAT	GTGCACGTCGGAGTTGTAGT
FDFT1	AGAGTTCTACAACCTGGTGCG	GCGAGTCCTGGTCCATCTTG
KIF23	AGGCGCTCTAACTCTTGCAG	TTTGCTTTGTCCTGGCTCCT
WBP2	CAAGCAGCCCGTATTTGGTG	ACTTCACCTCTGGAGGCTTG
NAE1	CCATTGCTGCATTCTTGGGG	CTAAAGCACAACCCGAAGGC
CDC123	CCGAGGCGTTACCATCAAGA	AATTCTGGTGCCGTAAGCGT
ATAD2	GAATTCGGAGCGCGGAAGAG	CTGCGGAGAACCACCATCTT
CENPN	CTGTGTGAGGAAAAGCGTGC	TCCCAAACTTTCTGGTGCTGA
PRIM2	GTTGGAGAGTGAGCTTCGGA	GACTGGCAATAAGCAAGCCG
RPS23	CCTGGCACAGTTTCCCTCAT	ACTGAAGTGTTGCACCCGAT
BRD7	GAGGCCCAGTGCACTAATGT	AGCCTCGCTTAAGTTGCCTT
RAB5C	AGTCTGCGGTAGGCAAATCC	GTGCTCTCCTGGTACTCGTG
TGFB2	ATGCAATAGGCACCCTTCCC	AGCCATCCATGAGTTTCTGGC
COX8A	CTTCCTGACCTTGGGCTACG	GGCAACGAATGGATCTTGGC
FAM111B	TGGACAGACTCTCCGGTTCT	TGTGTCAGCATGTGTCTGCT
LINC01128	CTGCCTTGGATCAGCAGTCA	GTAACCCAAGAGTGGGCGAA
POLE3	GGGCTTTGCTTATGGTCAGC	GGGCCAAGTGGGTCTATGAA
SC5D	AGGATTGGCGGCTCATTCAA	GCGCTTTCCCTCTGTCATCT
CA2	ACCCTGGTTGCTTTGTGTCT	GCCACAGCAGTTGTGTCAAG
RAMP2	GATCATAGCCCCCATCTGCC	GGTTGTTGAGAAGCTCGTGG
TLCD1	TTTTGGAGCAGCTTTGTCGG	CCAGGCGGAAGAGAAAGTACA
LPL	CCGCCGACCAAAGAAGAGAT	TAGCCACGGACTCTGCTACT
CMTM8	TGGAGATCCAGGACCATACAG	AGCTGTTTTTACAGTGAGAGTCTTC
PCBP1	TCCATGACCAACAGTACCGC	TACACCCGCCTTTCCCAATC
PTS	TGGAGGAGGCGATTATGCAG	ACTTTCTGGAGGTTGTCCCAG
SOAT1	TGGACCACTCCAGGCTTTAC	TGTTAGTCGGTCTTCTCCCC
Note: the reactions were carried out under the following amplification conditions: 50 °C for 2 min, 95 °C for 2 min, followed by 40 cycles of denaturation at 95 °C for 15 sec, 60 °C for 1 min.
