# Supplementary material for: Inhibition of osteosarcoma by European Mistletoe derived val-miR218
Source: Extracell Vesicles Circ Nucl Acids. 2023 Jul 3;4(3):306–22. doi: 10.20517/evcna.2023.15 (PMC11651123; doi:10.20517/evcna.2023.15)
Supplement: Supplementary file 1 [file evcna-4-3-306-SupplementaryMaterials1.zip › 202315-SupplementaryMaterials1/Supplementary Table 3.xlsx]

## Sheet: Sheet1
Supplementary Table 3. MRE sequence of ramdomly selected targets
Gene name	Sense strand	Antisense strand
RPL12	CTA GCT ATC TAG ATA GTG CCT CTG CCC TGA TCA TCA G	TCG ACT GAT GAT CAG GGC AGA GGC ACT ATC TAG ATA G
CAPZA1	CTA GCT ATC TAG ATA GTC CCT CTG ACT GCT TTG ATC ATC AG	TCG ACT GAT GAT CAA AGC AGT CAG AGG GAC TAT CTA GAT AG
NOP10	CTA GCT ATC TAG ATA GTA CCG CTG GCT TAT AAG CGA TCA TGG	TCG ACC ATG ATC GCT TAT AAG CCA GCG GTA CTA TCT AGA TAG
WBP2	CTA GCT ATC TAG ATA GTA TCA CTC GGA GGG CGG CGG AGT GAT CGT CAG	TCG ACT GAC GAT CAC TCC GCC GCC CTC CGA GTG ATA CTA TCT AGA TAG
NAE1	CTA GCT ATC TAG ATA GTA CCG GCA GCT GAG GTT GTG GGG TGA TCA TGG	TCG ACC ATG ATC ACC CCA CAA CCT CAG CTG CCG GTA CTA TCT AGA TAG
SRM	CTA GCT ATC TAG ATA GTG CCT TCG ACG TGA TCA TCA G	TCG ACT GAT GAT CAC GTC GAA GGC ACT ATC TAG ATA G
CDC123	CTA GCT ATC TAG ATA GTT TCC TCA GAA TGT GAA GGA TTA TTT G	TCG ACA AAT AAT CCT TCA CAT TCT GAG GAA ACT ATC TAG ATA G
BRD7	CTA GCT ATC TAG ATA GTT TCC TGT GAC TGA TTT TAT TGC TCC TGG CTA CTC CAT GAT CAT TAG	TCG ACT AAT GAT CAT GGA GTA GCC AGG AGC AAT AAA ATC AGT CAC AGG AAA CTA TCT AGA TAG
POLE3	CTA GCT ATC TAG ATA GTC CCA GGC TGG AGT GCA GTG GCA TGA TCA TAG	TCG ACT ATG ATC ATG CCA CTG CAC TCC AGC CTG GGA CTA TCT AGA TAG
SC5D	CTA GCT ATC TAG ATA GTA TTT CCA GCG TGG GAT TAT TAG	TCG ACT AAT AAT CCC ACG CTG GAA ATA CTA TCT AGA TAG
TLCD1	CTA GCT ATC TAG ATA GTA TCC TGC TCA TGC TGG ACG TGA TGA TCA TAG	TCG ACT ATG ATC ATC ACG TCC AGC ATG AGC AGG ATA CTA TCT AGA TAG
CMTM8	CTA GCT ATC TAG ATA GTT TCC TCA TCG TGG CCG AGA TCG TTC G	TCG ACG AAC GAT CTC GGC CAC GAT GAG GAA ACT ATC TAG ATA G
LPL	CTA GCT ATC TAG ATA GTA TCC TCC AAC GTT AAA AGA CAG TGG ATC ATG G	TCG ACC ATG ATC CAC TGT CTT TTA ACG TTG GAG GAT ACT ATC TAG ATA G
